# Supplementary material for: Proteomic identification of mammalian cell surface derived glycosylphosphatidylinositol-anchored proteins through selective glycan enrichment
Source: Proteomics. 2014 Nov 12;14(21-22):2471–84. doi: 10.1002/pmic.201400148 (PMC4260145; doi:10.1002/pmic.201400148)
Supplement: Supplementary file 1 [file pmic0014-2471-SD1.xlsx]

## Sheet: Table S1
Supplemental Table S1. Search parameter settings for mass spectrometry data
Search Engine	Name	Value
Sequest	Sequest	Version: 27, rev. 14
	Samples	All Samples
	Fragment Tolerance	0.85 Da (Monoisotopic)
	Parent Tolerance	2.0 Da (Monoisotopic)
	Fixed Modifications	+57 on C (Carbamidomethyl)
	Variable Modifications	+16 on M (Oxidation)
	Database	SwissProt_2012_01_rev database (unknown version, 1068484 entries)
	Digestion Enzyme	Trypsin
	Max Missed Cleavages	5
	Scaffold Version	Scaffold_3.3.3
	Peptide Thresholds	85.0% minimum
	Protein Thresholds	95.0% minimum and 2 peptides minimum
MyriMatch	MyriMatch	MyriMatch 2.1.138
	Avg Precursor Mz Tolerance	1.5mz
	Class Size Multiplier	2
	Cleavage Rules	Trypsin/P
	Compute XCorr	1
	Decoy Prefix	rev_
	Dynamic Mods	[KR] ^ 43.025
	Estimate Search Time Only	0
	Fragment Mz Tolerance	30ppm
	Fragmentation Auto Rule	1
	Fragmentation Rule	cid
	Keep Unadjusted Precursor Mz	0
	Max Dynamic Mods	2
	Max Fragment Charge State	0
	Max Missed Cleavages	2
	Max Peak Count	300
	Max Peptide Length	75
	Max Peptide Mass	10000
	Max Peptide Variants	1000000
	Min Matched Fragments	5
	Min Peptide Length	5
	Min Peptide Mass	0
	Min Result Score	1e-07
	Min Termini Cleavages	2
	Mono Precursor Mz Tolerance	20ppm
	Monoisotope Adjustment Set	[-1,2]
	Num Charge States	3
	Num Intensity Classes	3
	Num Mz Fidelity Classes	3
	Precursor Mz Tolerance Rule	auto
	Prefer Intense Complements	1
	Protein Database	/mnt/prot/data/db/taron/DogRef2013nr_cntmNEB_psm.fasta
	Protein List Filters
	Protein Sampling Time	15
	Search Engine: Name	MyriMatch
	Search Engine: Version	2.1.138
	Spectrum List Filters	peakPicking true 2-
	Static Mods	C 57.021464
	Tic Cutoff Percentage	0.98
	Use Smart Plus Three Model	0
	fragment tolerance minus value	30.0 ppm
	fragment tolerance plus value	30.0 ppm
	ions series considered in search	param: b ion, param: y ion
	mass type settings	parent mass type mono, fragment mass type mono
	parent tolerance minus value	20.0 ppm
	parent tolerance plus value	20.0 ppm
