# Supplementary material for: Proteomic identification of mammalian cell surface derived glycosylphosphatidylinositol-anchored proteins through selective glycan enrichment
Source: Proteomics. 2014 Nov 12;14(21-22):2471–84. doi: 10.1002/pmic.201400148 (PMC4260145; doi:10.1002/pmic.201400148)
Supplement: Supplementary file 2 [file pmic0014-2471-SD2.xlsx]

## Sheet: Table S2
Supplemental Table S2. Computational pipeline for prediction of the human GPI-AP proteome.
Step	Rationale	Program(s) Used	Number of Proteins
1	Total human proteins in UniProt	n.a.	70,555a
2	Identify proteins with a possible GPI attachment site (ω site)b	FragAnchor, PredGPI	612
3	Manual curation of datac	n.a.	399
4	Identify proteins with a signal sequence and 2 or fewer transmembrane domains	SignalP 4.1, TMHMM 2.0	255
5	Identify proteins from Step 4 with putative N-linked glycan sites	NetNGlyc 1.0	235
6	Identify proteins from Step 4 with putative O-linked glycan sites	NetOGlyc 4.0	217
Sequential steps taken for the predication of GPI-APs in the human proteome and subsequent prediction of N- and/or O-glycan sites.
aNumber reflects proteins in the May 2013 version of the Uniprot database.
bThe 612 proteins were the combined outputs from both programs and include duplicate hits.
cCuration manually eliminated duplicate hits, database records corresponding to protein fragments, and obsolete protein database records.
n.a., not applicable.
