# Supplementary material for: Proteomic identification of mammalian cell surface derived glycosylphosphatidylinositol-anchored proteins through selective glycan enrichment
Source: Proteomics. 2014 Nov 12;14(21-22):2471–84. doi: 10.1002/pmic.201400148 (PMC4260145; doi:10.1002/pmic.201400148)
Supplement: Supplementary file 3 [file pmic0014-2471-SD3.xlsx]

## Sheet: Table S3
Table S3. Computational prediction of human GPI-APs
No.	UniProtKB Entry	Entry Name	SignalP	N-glyc	O-glyc	Pred-GPI	GPI-SOMa	FragAnchor	big-PIa	UniProtKB Annotated Localization	Full description
1	P21589	5NTD_HUMAN	yes	yes	yes	yes	yes	yes	yes	GPI	sp|P21589|5NTD_HUMAN 5'-nucleotidase OS=Homo sapiens GN=NT5E
2	P22303	ACES_HUMAN	yes	yes	yes	yes	no	yes	yes	GPI	sp|P22303-2|ACES_HUMAN Isoform H of Acetylcholinesterase OS=Homo sapiens GN=ACHE
3	P20594	ANPRB_HUMAN	yes	yes	yes	no	yes	yes	no	membrane	sp|P20594-2|ANPRB_HUMAN Isoform Short of Atrial natriuretic peptide receptor B OS=Homo sapiens GN=NPR2
4	Q92485	ASM3B_HUMAN	yes	yes	yes	yes	no	yes	yes	secreted	sp|Q92485-1|ASM3B_HUMAN Isoform 1 of Acid sphingomyelinase-like phosphodiesterase 3b OS=Homo sapiens GN=SMPDL3B
5	Q10588	BST1_HUMAN	yes	yes	yes	yes	yes	yes	yes	GPI	sp|Q10588|BST1_HUMAN ADP-ribosyl cyclase 2 OS=Homo sapiens GN=BST1
6	Q10589	BST2_HUMAN	yes	yes	yes	yes	no	yes	yes	GPI	sp|Q10589|BST2_HUMAN Bone marrow stromal antigen 2 OS=Homo sapiens GN=BST2
7	O95971	BY55_HUMAN	yes	yes	yes	yes	yes	yes	yes	GPI	sp|O95971|BY55_HUMAN CD160 antigen OS=Homo sapiens GN=CD160
8	Q8WWF1	CA054_HUMAN	yes	no	yes	yes	yes	yes	no	secreted	sp|Q8WWF1|CA054_HUMAN Uncharacterized protein C1orf54 OS=Homo sapiens GN=C1orf54
9	Q8IZS8	CA2D3_HUMAN	yes	yes	yes	yes	yes	yes	yes	membrane	sp|Q8IZS8-1|CA2D3_HUMAN Isoform 1 of Voltage-dependent calcium channel subunit alpha-2/delta-3 OS=Homo sapiens GN=CACNA2D3
10	P22748	CAH4_HUMAN	yes	no	yes	yes	yes	yes	yes	GPI	sp|P22748|CAH4_HUMAN Carbonic anhydrase 4 OS=Homo sapiens GN=CA4
11	P14384	CBPM_HUMAN	yes	yes	no	yes	yes	yes	no	GPI	sp|P14384|CBPM_HUMAN Carboxypeptidase M OS=Homo sapiens GN=CPM
12	Q8IVL8	CBPO_HUMAN	yes	yes	yes	yes	yes	yes	yes	GPI	sp|Q8IVL8|CBPO_HUMAN Carboxypeptidase O OS=Homo sapiens GN=CPO
13	P08571	CD14_HUMAN	yes	yes	yes	yes	yes	yes	yes	GPI	sp|P08571|CD14_HUMAN Monocyte differentiation antigen CD14 OS=Homo sapiens GN=CD14
14	P25063	CD24_HUMAN	yes	yes	yes	yes	yes	yes	yes	GPI	sp|P25063|CD24_HUMAN Signal transducer CD24 OS=Homo sapiens GN=CD24
15	P09326	CD48_HUMAN	yes	yes	no	yes	yes	yes	yes	GPI	sp|P09326|CD48_HUMAN CD48 antigen OS=Homo sapiens GN=CD48
16	P31358	CD52_HUMAN	yes	yes	yes	yes	yes	yes	yes	GPI	sp|P31358|CD52_HUMAN CAMPATH-1 antigen OS=Homo sapiens GN=CD52
17	P13987	CD59_HUMAN	yes	yes	no	yes	yes	yes	yes	GPI	sp|P13987|CD59_HUMAN CD59 glycoprotein OS=Homo sapiens GN=CD59
18	P06731	CEAM5_HUMAN	yes	yes	yes	yes	yes	yes	yes	GPI	sp|P06731|CEAM5_HUMAN Carcinoembryonic antigen-related cell adhesion molecule 5 OS=Homo sapiens GN=CEACAM5
19	P40199	CEAM6_HUMAN	yes	yes	yes	yes	yes	yes	yes	GPI	sp|P40199|CEAM6_HUMAN Carcinoembryonic antigen-related cell adhesion molecule 6 OS=Homo sapiens GN=CEACAM6 ]
20	Q14002	CEAM7_HUMAN	yes	yes	no	yes	yes	yes	yes	GPI (potential)	sp|Q14002-1|CEAM7_HUMAN Isoform 2a of Carcinoembryonic antigen-related cell adhesion molecule 7 OS=Homo sapiens GN=CEACAM7
21	Q14002	CEAM7_HUMAN	yes	yes	no	yes	yes	yes	yes	GPI (potential)	sp|Q14002-2|CEAM7_HUMAN Isoform 2b of Carcinoembryonic antigen-related cell adhesion molecule 7 OS=Homo sapiens GN=CEACAM7
22	P31997	CEAM8_HUMAN	yes	yes	yes	yes	yes	yes	yes	GPI	sp|P31997|CEAM8_HUMAN Carcinoembryonic antigen-related cell adhesion molecule 8 OS=Homo sapiens GN=CEACAM8
23	P26992	CNTFR_HUMAN	yes	yes	yes	yes	yes	yes	yes	GPI	sp|P26992|CNTFR_HUMAN Ciliary neurotrophic factor receptor alpha OS=Homo sapiens GN=CNTFR
24	Q02246	CNTN2_HUMAN	yes	yes	yes	yes	yes	yes	yes	GPI	sp|Q02246|CNTN2_HUMAN Contactin-2 OS=Homo sapiens GN=CNTN2
25	Q8IWV2	CNTN4_HUMAN	yes	yes	yes	yes	yes	yes	yes	GPI	sp|Q8IWV2-1|CNTN4_HUMAN Isoform 1 of Contactin-4 OS=Homo sapiens GN=CNTN4
26	Q8IWV2	CNTN4_HUMAN	yes	yes	yes	yes	yes	yes	yes	GPI	sp|Q8IWV2-2|CNTN4_HUMAN Isoform 2 of Contactin-4 OS=Homo sapiens GN=CNTN4
27	Q8IWV2	CNTN4_HUMAN	yes	yes	yes	yes	yes	yes	yes	GPI	sp|Q8IWV2-3|CNTN4_HUMAN Isoform 3 of Contactin-4 OS=Homo sapiens GN=CNTN4
28	O94779	CNTN5_HUMAN	yes	yes	yes	yes	yes	yes	no	GPI (potential)	sp|O94779-1|CNTN5_HUMAN Isoform 1 of Contactin-5 OS=Homo sapiens GN=CNTN5
29	O94779	CNTN5_HUMAN	yes	yes	yes	yes	yes	yes	no	GPI (potential)	sp|O94779-2|CNTN5_HUMAN Isoform 2 of Contactin-5 OS=Homo sapiens GN=CNTN5
30	Q9NQ79	CRAC1_HUMAN	yes	yes	yes	yes	yes	yes	no	secreted	sp|Q9NQ79-3|CRAC1_HUMAN Isoform 3 of Cartilage acidic protein 1 OS=Homo sapiens GN=CRTAC1
31	P08174	DAF_HUMAN	yes	yes	yes	yes	no	yes	yes	GPI	sp|P08174-1|DAF_HUMAN Isoform 2 of Complement decay-accelerating factor OS=Homo sapiens GN=CD55
32	P49184	DNSL1_HUMAN	yes	yes	yes	yes	yes	yes	yes	ER	sp|P49184|DNSL1_HUMAN Deoxyribonuclease-1-like 1 OS=Homo sapiens GN=DNASE1L1
33	P16444	DPEP1_HUMAN	yes	yes	yes	yes	yes	yes	yes	GPI	sp|P16444|DPEP1_HUMAN Dipeptidase 1 OS=Homo sapiens GN=DPEP1
34	Q9H4A9	DPEP2_HUMAN	yes	yes	yes	yes	yes	yes	yes	GPI (potential)	sp|Q9H4A9-1|DPEP2_HUMAN Isoform 1 of Dipeptidase 2 OS=Homo sapiens GN=DPEP2
35	Q9H4A9	DPEP2_HUMAN	yes	yes	no	yes	yes	yes	yes	GPI (potential)	sp|Q9H4A9-2|DPEP2_HUMAN Isoform 2 of Dipeptidase 2 OS=Homo sapiens GN=DPEP2
36	P20827	EFNA1_HUMAN	yes	yes	yes	yes	yes	yes	yes	GPI	sp|P20827-1|EFNA1_HUMAN Isoform 1 of Ephrin-A1 OS=Homo sapiens GN=EFNA1
37	P20827	EFNA1_HUMAN	yes	yes	no	yes	yes	yes	yes	GPI	sp|P20827-2|EFNA1_HUMAN Isoform 2 of Ephrin-A1 OS=Homo sapiens GN=EFNA1
38	P52798	EFNA4_HUMAN	yes	yes	yes	yes	yes	yes	yes	GPI (potential)	sp|P52798-1|EFNA4_HUMAN Isoform 1 of Ephrin-A4 OS=Homo sapiens GN=EFNA4
39	P52803	EFNA5_HUMAN	yes	yes	yes	yes	yes	yes	yes	GPI	sp|P52803|EFNA5_HUMAN Ephrin-A5 OS=Homo sapiens GN=EFNA5
40	Q6UWR7	ENPP6_HUMAN	yes	yes	yes	yes	yes	yes	yes	membrane/secreted	sp|Q6UWR7|ENPP6_HUMAN Ectonucleotide pyrophosphatase/phosphodiesterase family member 6 OS=Homo sapiens GN=ENPP6
41	Q6UWV6	ENPP7_HUMAN	yes	yes	yes	yes	yes	yes	no	membrane	sp|Q6UWV6|ENPP7_HUMAN Ectonucleotide pyrophosphatase/phosphodiesterase family member 7 OS=Homo sapiens GN=ENPP7
42	P15328	FOLR1_HUMAN	yes	yes	yes	yes	yes	yes	yes	GPI	sp|P15328|FOLR1_HUMAN Folate receptor alpha OS=Homo sapiens GN=FOLR1
43	P14207	FOLR2_HUMAN	yes	yes	yes	yes	yes	yes	yes	GPI	sp|P14207|FOLR2_HUMAN Folate receptor beta OS=Homo sapiens GN=FOLR2
44	Q9Y334	G7C_HUMAN	yes	yes	yes	yes	yes	yes	yes	secreted	sp|Q9Y334-1|G7C_HUMAN Isoform 1 of Protein G7c OS=Homo sapiens GN=C6orf27
45	P56159	GFRA1_HUMAN	yes	yes	yes	yes	yes	yes	yes	GPI (potential)	sp|P56159-1|GFRA1_HUMAN Isoform 1 of GDNF family receptor alpha-1 OS=Homo sapiens GN=GFRA1
46	P56159	GFRA1_HUMAN	yes	yes	yes	yes	yes	yes	yes	GPI (potential)	sp|P56159-2|GFRA1_HUMAN Isoform 2 of GDNF family receptor alpha-1 OS=Homo sapiens GN=GFRA1
47	O00451	GFRA2_HUMAN	yes	yes	yes	yes	yes	yes	yes	GPI (potential)	sp|O00451-1|GFRA2_HUMAN Isoform 1 of GDNF family receptor alpha-2 OS=Homo sapiens GN=GFRA2
48	O00451	GFRA2_HUMAN	yes	yes	yes	yes	yes	yes	yes	GPI (potential)	sp|O00451-2|GFRA2_HUMAN Isoform 2 of GDNF family receptor alpha-2 OS=Homo sapiens GN=GFRA2
49	O60609	GFRA3_HUMAN	yes	yes	yes	yes	yes	yes	yes	GPI (potential)	sp|O60609-1|GFRA3_HUMAN Isoform 1 of GDNF family receptor alpha-3 OS=Homo sapiens GN=GFRA3
50	O60609	GFRA3_HUMAN	yes	yes	yes	yes	yes	yes	yes	GPI (potential)	sp|O60609-2|GFRA3_HUMAN Isoform 2 of GDNF family receptor alpha-3 OS=Homo sapiens GN=GFRA3
51	Q9GZZ7	GFRA4_HUMAN	yes	yes	yes	yes	yes	yes	yes	GPI	sp|Q9GZZ7-1|GFRA4_HUMAN Isoform GFRalpha4b of GDNF family receptor alpha-4 OS=Homo sapiens GN=GFRA4
52	Q9GZZ7	GFRA4_HUMAN	yes	yes	yes	yes	yes	yes	yes	GPI	sp|Q9GZZ7-2|GFRA4_HUMAN Isoform GFRalpha4a of GDNF family receptor alpha-4 OS=Homo sapiens GN=GFRA4
53	P55259	GP2_HUMAN	yes	yes	yes	yes	yes	yes	yes	GPI (potential)	sp|P55259-1|GP2_HUMAN Isoform 1 of Pancreatic secretory granule membrane major glycoprotein GP2 OS=Homo sapiens GN=GP2
54	P55259	GP2_HUMAN	yes	yes	yes	yes	yes	yes	yes	GPI (potential)	sp|P55259-2|GP2_HUMAN Isoform Beta of Pancreatic secretory granule membrane major glycoprotein GP2 OS=Homo sapiens GN=GP2
55	P55259	GP2_HUMAN	yes	yes	yes	yes	yes	yes	yes	GPI (potential)	sp|P55259-3|GP2_HUMAN Isoform Alpha of Pancreatic secretory granule membrane major glycoprotein GP2 OS=Homo sapiens GN=GP2
56	P55259	GP2_HUMAN	yes	yes	yes	yes	yes	yes	yes	GPI (potential)	sp|P55259-4|GP2_HUMAN Isoform 2 of Pancreatic secretory granule membrane major glycoprotein GP2 OS=Homo sapiens GN=GP2
57	P35052	GPC1_HUMAN	yes	yes	yes	yes	yes	yes	yes	GPI	sp|P35052|GPC1_HUMAN Glypican-1 OS=Homo sapiens GN=GPC1
58	Q8N158	GPC2_HUMAN	yes	no	yes	yes	yes	yes	yes	GPI	sp|Q8N158|GPC2_HUMAN Glypican-2 OS=Homo sapiens GN=GPC2
59	O75487	GPC4_HUMAN	yes	yes	yes	yes	yes	yes	no	GPI	sp|O75487|GPC4_HUMAN Glypican-4 OS=Homo sapiens GN=GPC4
60	Q9Y625	GPC6_HUMAN	yes	yes	yes	yes	yes	yes	yes	GPI	sp|Q9Y625|GPC6_HUMAN Glypican-6 OS=Homo sapiens GN=GPC6
61	Q8IV16	HDBP1_HUMAN	yes	yes	yes	yes	no	yes	no	GPI (potential)	sp|Q8IV16|HDBP1_HUMAN Glycosylphosphatidylinositol-anchored high density lipoprotein-binding protein 1 OS=Homo sapiens GN=GPIHBP1
62	Q12891	HYAL2_HUMAN	yes	yes	yes	yes	yes	yes	yes	GPI	sp|Q12891|HYAL2_HUMAN Hyaluronidase-2 OS=Homo sapiens GN=HYAL2
63	P38567	HYALP_HUMAN	yes	yes	yes	yes	yes	yes	yes	GPI (potential)	sp|P38567|HYALP_HUMAN Hyaluronidase PH-20 OS=Homo sapiens GN=SPAM1
64	Q14626	I11RA_HUMAN	yes	yes	yes	yes	yes	yes	no	membrane	sp|Q14626-2|I11RA_HUMAN Isoform HCR2 of Interleukin-11 receptor alpha chain OS=Homo sapiens GN=IL11RA
65	Q9UMF0	ICAM5_HUMAN	yes	yes	yes	no	no	yes	no	membrane	sp|Q9UMF0|ICAM5_HUMAN Intercellular adhesion molecule 5 OS=Homo sapiens GN=ICAM5
66	Q96ID5	IGS21_HUMAN	yes	yes	yes	yes	yes	yes	yes	secreted	sp|Q96ID5|IGS21_HUMAN Immunoglobulin superfamily member 21 OS=Homo sapiens GN=IGSF21
67	O14498	ISLR_HUMAN	yes	yes	yes	yes	yes	yes	yes	secreted	sp|O14498|ISLR_HUMAN Immunoglobulin superfamily containing leucine-rich repeat protein OS=Homo sapiens GN=ISLR
68	Q16363	LAMA4_HUMAN	yes	yes	yes	yes	no	yes	no	secreted	sp|Q16363-1|LAMA4_HUMAN Isoform 1 of Laminin subunit alpha-4 OS=Homo sapiens GN=LAMA4
69	Q16363	LAMA4_HUMAN	yes	yes	yes	yes	no	yes	no	secreted	sp|Q16363-2|LAMA4_HUMAN Isoform 2 of Laminin subunit alpha-4 OS=Homo sapiens GN=LAMA4
70	Q6UWM7	LCTL_HUMAN	yes	yes	no	yes	yes	yes	yes	membrane	sp|Q6UWM7|LCTL_HUMAN Lactase-like protein OS=Homo sapiens GN=LCTL
71	Q8NI32	LPD6B_HUMAN	yes	yes	yes	yes	yes	yes	yes	GPI (potential)	sp|Q8NI32-1|LPD6B_HUMAN Isoform 1 of Ly6/PLAUR domain-containing protein 6B OS=Homo sapiens GN=LYPD6B
72	Q8NI32	LPD6B_HUMAN	yes	yes	yes	yes	no	yes	yes	GPI (potential)	sp|Q8NI32-2|LPD6B_HUMAN Isoform 2 of Ly6/PLAUR domain-containing protein 6B OS=Homo sapiens GN=LYPD6B
73	Q13449	LSAMP_HUMAN	yes	yes	yes	yes	yes	yes	yes	GPI (potential)	sp|Q13449|LSAMP_HUMAN Limbic system-associated membrane protein OS=Homo sapiens GN=LSAMP
74	O95867	LY66C_HUMAN	yes	yes	yes	yes	yes	yes	yes	GPI	sp|O95867|LY66C_HUMAN Lymphocyte antigen 6 complex locus protein G6c OS=Homo sapiens GN=LY6G6C
75	O95868	LY66D_HUMAN	yes	no	yes	yes	yes	yes	yes	GPI	sp|O95868|LY66D_HUMAN Lymphocyte antigen 6 complex locus protein G6d OS=Homo sapiens GN=LY6G6D
76	Q14210	LY6D_HUMAN	yes	no	no	yes	yes	yes	no	GPI	sp|Q14210|LY6D_HUMAN Lymphocyte antigen 6D OS=Homo sapiens GN=LY6D
77	Q16553	LY6E_HUMAN	yes	yes	yes	yes	yes	yes	yes	GPI (potential)	sp|Q16553|LY6E_HUMAN Lymphocyte antigen 6E OS=Homo sapiens GN=LY6E
78	O94772	LY6H_HUMAN	yes	yes	yes	yes	yes	yes	yes	GPI (potential)	sp|O94772|LY6H_HUMAN Lymphocyte antigen 6H OS=Homo sapiens GN=LY6H
79	Q17RY6	LY6K_HUMAN	yes	yes	yes	yes	yes	yes	yes	GPI	sp|Q17RY6|LY6K_HUMAN Lymphocyte antigen 6K OS=Homo sapiens GN=LY6K
80	Q9BZG9	LYNX1_HUMAN	yes	yes	no	yes	yes	yes	yes	GPI (potential)	sp|Q9BZG9|LYNX1_HUMAN Ly-6/neurotoxin-like protein 1 OS=Homo sapiens GN=LYNX1
81	Q8N2G4	LYPD1_HUMAN	yes	yes	yes	yes	yes	yes	yes	GPI (potential)	sp|Q8N2G4-1|LYPD1_HUMAN Isoform 1 of Ly6/PLAUR domain-containing protein 1 OS=Homo sapiens GN=LYPD1
82	Q8N2G4	LYPD1_HUMAN	yes	yes	yes	yes	no	yes	yes	GPI (potential)	sp|Q8N2G4-2|LYPD1_HUMAN Isoform 2 of Ly6/PLAUR domain-containing protein 1 OS=Homo sapiens GN=LYPD1
83	Q8N2G4	LYPD1_HUMAN	yes	yes	no	yes	yes	yes	yes	GPI (potential)	sp|Q8N2G4-3|LYPD1_HUMAN Isoform 3 of Ly6/PLAUR domain-containing protein 1 OS=Homo sapiens GN=LYPD1
84	Q6UXB3	LYPD2_HUMAN	yes	yes	yes	yes	no	yes	yes	GPI (potential)	sp|Q6UXB3|LYPD2_HUMAN Ly6/PLAUR domain-containing protein 2 OS=Homo sapiens GN=LYPD2
85	O95274	LYPD3_HUMAN	yes	yes	yes	yes	yes	yes	yes	GPI	sp|O95274|LYPD3_HUMAN Ly6/PLAUR domain-containing protein 3 OS=Homo sapiens GN=LYPD3
86	Q6UWN5	LYPD5_HUMAN	yes	yes	yes	yes	yes	yes	yes	GPI (potential)	sp|Q6UWN5-1|LYPD5_HUMAN Isoform 1 of Ly6/PLAUR domain-containing protein 5 OS=Homo sapiens GN=LYPD5
87	Q6UWN5	LYPD5_HUMAN	yes	yes	yes	yes	no	yes	yes	GPI (potential)	sp|Q6UWN5-2|LYPD5_HUMAN Isoform 2 of Ly6/PLAUR domain-containing protein 5 OS=Homo sapiens GN=LYPD5
88	Q7Z553	MDGA2_HUMAN	yes	yes	yes	yes	yes	yes	yes	GPI (potential)	sp|Q7Z553|MDGA2_HUMAN MAM domain-containing glycosylphosphatidylinositol anchor protein 2 OS=Homo sapiens GN=MDGA2
89	Q9NPA2	MMP25_HUMAN	yes	no	yes	yes	yes	yes	yes	GPI	sp|Q9NPA2|MMP25_HUMAN Matrix metalloproteinase-25 OS=Homo sapiens GN=MMP25
90	Q6UVY6	MOXD1_HUMAN	yes	yes	yes	yes	yes	yes	yes	membrane	sp|Q6UVY6-1|MOXD1_HUMAN Isoform 1 of DBH-like monooxygenase protein 1 OS=Homo sapiens GN=MOXD1
91	Q13421	MSLN_HUMAN	yes	yes	yes	yes	yes	yes	yes	GPI	sp|Q13421-1|MSLN_HUMAN Isoform 1 of Mesothelin OS=Homo sapiens GN=MSLN
92	Q13421	MSLN_HUMAN	yes	yes	yes	yes	yes	yes	yes	GPI	sp|Q13421-3|MSLN_HUMAN Isoform 2 of Mesothelin OS=Homo sapiens GN=MSLN
93	Q13421	MSLN_HUMAN	yes	yes	yes	yes	yes	yes	yes	GPI	sp|Q13421-4|MSLN_HUMAN Isoform 4 of Mesothelin OS=Homo sapiens GN=MSLN
94	P15941	MUC1_HUMAN	yes	yes	yes	no	no	yes	no	membrane	sp|P15941-1|MUC1_HUMAN Isoform 1 of Mucin-1 OS=Homo sapiens GN=MUC1
95	P15941	MUC1_HUMAN	yes	yes	yes	no	no	yes	no	membrane	sp|P15941-2|MUC1_HUMAN Isoform 2 of Mucin-1 OS=Homo sapiens GN=MUC1
96	P15941	MUC1_HUMAN	yes	yes	yes	no	no	yes	no	membrane	sp|P15941-3|MUC1_HUMAN Isoform 3 of Mucin-1 OS=Homo sapiens GN=MUC1
97	P15941	MUC1_HUMAN	yes	yes	yes	no	no	yes	no	membrane	sp|P15941-4|MUC1_HUMAN Isoform 4 of Mucin-1 OS=Homo sapiens GN=MUC1
98	P15941	MUC1_HUMAN	yes	yes	yes	no	no	yes	no	membrane	sp|P15941-6|MUC1_HUMAN Isoform 6 of Mucin-1 OS=Homo sapiens GN=MUC1
99	P15941	MUC1_HUMAN	yes	yes	yes	no	no	yes	no	secreted	sp|P15941-7|MUC1_HUMAN Isoform 7 of Mucin-1 OS=Homo sapiens GN=MUC1
100	P15941	MUC1_HUMAN	yes	yes	yes	no	no	yes	no	membrane	sp|P15941-8|MUC1_HUMAN Isoform 8 of Mucin-1 OS=Homo sapiens GN=MUC1
101	P15941	MUC1_HUMAN	yes	yes	yes	no	no	yes	no	secreted	sp|P15941-9|MUC1_HUMAN Isoform 9 of Mucin-1 OS=Homo sapiens GN=MUC1
102	P15941	MUC1_HUMAN	yes	yes	yes	no	no	yes	no	membrane	sp|P15941-10|MUC1_HUMAN Isoform 10 of Mucin-1 OS=Homo sapiens GN=MUC1
103	Q96EZ4	MYEOV_HUMAN	yes	no	yes	yes	yes	yes	yes		sp|Q96EZ4|MYEOV_HUMAN Myeloma-overexpressed gene protein OS=Homo sapiens GN=MYEOV
104	P52961	NAR1_HUMAN	yes	yes	yes	yes	no	yes	yes	GPI	sp|P52961|NAR1_HUMAN GPI-linked NAD(P)(+)--arginine ADP-ribosyltransferase 1 OS=Homo sapiens GN=ART1
105	Q13508	NAR3_HUMAN	yes	yes	yes	yes	yes	yes	yes	GPI (potential)	sp|Q13508-1|NAR3_HUMAN Isoform 3 of Ecto-ADP-ribosyltransferase 3 OS=Homo sapiens GN=ART3
106	Q13508	NAR3_HUMAN	yes	yes	yes	yes	yes	yes	yes	GPI (potential)	sp|Q13508-2|NAR3_HUMAN Isoform 1 of Ecto-ADP-ribosyltransferase 3 OS=Homo sapiens GN=ART3
107	Q13508	NAR3_HUMAN	yes	yes	yes	yes	yes	yes	yes	GPI (potential)	sp|Q13508-3|NAR3_HUMAN Isoform 2 of Ecto-ADP-ribosyltransferase 3 OS=Homo sapiens GN=ART3
108	P13591	NCAM1_HUMAN	yes	yes	yes	yes	yes	yes	yes	GPI	sp|P13591-3|NCAM1_HUMAN Isoform 3 of Neural cell adhesion molecule 1 OS=Homo sapiens GN=NCAM1
109	P13591	NCAM1_HUMAN	yes	yes	yes	yes	yes	yes	yes	GPI (potential)	sp|P13591-4|NCAM1_HUMAN Isoform 4 of Neural cell adhesion molecule 1 OS=Homo sapiens GN=NCAM1
110	Q496H8	NRN1L_HUMAN	yes	yes	yes	yes	yes	yes	yes	GPI (potential)	sp|Q496H8|NRN1L_HUMAN Neuritin-like protein OS=Homo sapiens GN=NRN1L
111	Q9NPD7	NRN1_HUMAN	yes	yes	no	yes	yes	yes	yes	GPI (potential)	sp|Q9NPD7|NRN1_HUMAN Neuritin OS=Homo sapiens GN=NRN1
112	Q9Y2I2	NTNG1_HUMAN	yes	yes	yes	yes	yes	yes	yes	GPI (potential)	sp|Q9Y2I2-3|NTNG1_HUMAN Isoform 3 of Netrin-G1 OS=Homo sapiens GN=NTNG1
113	Q9Y2I2	NTNG1_HUMAN	yes	yes	yes	yes	yes	yes	yes	GPI (potential)	sp|Q9Y2I2-1|NTNG1_HUMAN Isoform 1 of Netrin-G1 OS=Homo sapiens GN=NTNG1
114	Q9Y2I2	NTNG1_HUMAN	yes	yes	yes	yes	yes	yes	yes	GPI (potential)	sp|Q9Y2I2-4|NTNG1_HUMAN Isoform 4 of Netrin-G1 OS=Homo sapiens GN=NTNG1
115	Q9Y2I2	NTNG1_HUMAN	yes	yes	yes	yes	yes	yes	yes	GPI (potential)	sp|Q9Y2I2-5|NTNG1_HUMAN Isoform 5 of Netrin-G1 OS=Homo sapiens GN=NTNG1
116	Q9Y2I2	NTNG1_HUMAN	yes	yes	yes	yes	yes	yes	yes	GPI (potential)	sp|Q9Y2I2-6|NTNG1_HUMAN Isoform 6 of Netrin-G1 OS=Homo sapiens GN=NTNG1
117	Q96CW9	NTNG2_HUMAN	yes	yes	yes	yes	yes	yes	yes	GPI (potential)	sp|Q96CW9-1|NTNG2_HUMAN Isoform 1 of Netrin-G2 OS=Homo sapiens GN=NTNG2
118	Q9P121	NTRI_HUMAN	yes	yes	yes	yes	no	yes	yes	GPI (potential)	sp|Q9P121-1|NTRI_HUMAN Isoform 1 of Neurotrimin OS=Homo sapiens GN=NTM
119	Q9P121	NTRI_HUMAN	yes	yes	yes	yes	no	yes	yes	GPI (potential)	sp|Q9P121-2|NTRI_HUMAN Isoform 2 of Neurotrimin OS=Homo sapiens GN=NTM
120	P23515	OMGP_HUMAN	yes	yes	yes	yes	yes	yes	yes	GPI	sp|P23515|OMGP_HUMAN Oligodendrocyte-myelin glycoprotein OS=Homo sapiens GN=OMG
121	Q7RTW8	OTOAN_HUMAN	yes	yes	yes	yes	yes	yes	yes	GPI (potential)	sp|Q7RTW8-1|OTOAN_HUMAN Isoform 1 of Otoancorin OS=Homo sapiens GN=OTOA
122	Q7RTW8	OTOAN_HUMAN	yes	yes	yes	yes	yes	yes	yes	GPI (potential)	sp|Q7RTW8-2|OTOAN_HUMAN Isoform 2 of Otoancorin OS=Homo sapiens GN=OTOA
123	Q96GW7	PGCB_HUMAN	yes	yes	yes	yes	yes	yes	yes	GPI	sp|Q96GW7-2|PGCB_HUMAN Isoform 2 of Brevican core protein OS=Homo sapiens GN=BCAN
124	Q6UXB8	PI16_HUMAN	yes	yes	yes	yes	yes	yes	yes	membrane	sp|Q6UXB8-1|PI16_HUMAN Isoform 1 of Peptidase inhibitor 16 OS=Homo sapiens GN=PI16
125	Q6UXB8	PI16_HUMAN	yes	yes	yes	yes	yes	yes	yes	membrane	sp|Q6UXB8-2|PI16_HUMAN Isoform 2 of Peptidase inhibitor 16 OS=Homo sapiens GN=PI16
126	Q6UQ28	PLET1_HUMAN	yes	yes	no	yes	yes	yes	yes	membrane	sp|Q6UQ28|PLET1_HUMAN Placenta-expressed transcript 1 protein OS=Homo sapiens GN=PLET1
127	Q5K4E3	POLS2_HUMAN	yes	yes	yes	yes	yes	yes	yes	secreted	sp|Q5K4E3|POLS2_HUMAN Polyserase-2 OS=Homo sapiens GN=PRSS36
128	P05187	PPB1_HUMAN	yes	yes	yes	yes	yes	yes	yes	GPI	sp|P05187|PPB1_HUMAN Alkaline phosphatase, placental type OS=Homo sapiens GN=ALPP
129	P09923	PPBI_HUMAN	yes	yes	yes	yes	yes	yes	yes	GPI	sp|P09923|PPBI_HUMAN Intestinal alkaline phosphatase OS=Homo sapiens GN=ALPI
130	P10696	PPBN_HUMAN	yes	yes	yes	yes	yes	yes	yes	GPI (potential)	sp|P10696|PPBN_HUMAN Alkaline phosphatase, placental-like OS=Homo sapiens GN=ALPPL2
131	P05186	PPBT_HUMAN	yes	yes	no	yes	yes	yes	yes	GPI	sp|P05186|PPBT_HUMAN Alkaline phosphatase, tissue-nonspecific isozyme OS=Homo sapiens GN=ALPL
132	P04156	PRIO_HUMAN	yes	yes	yes	yes	yes	yes	yes	GPI	sp|P04156|PRIO_HUMAN Major prion protein OS=Homo sapiens GN=PRNP
133	Q9UKY0	PRND_HUMAN	yes	yes	no	yes	yes	yes	no	GPI (potential)	sp|Q9UKY0|PRND_HUMAN Prion-like protein doppel OS=Homo sapiens GN=PRND
134	Q16651	PRSS8_HUMAN	yes	yes	yes	yes	no	yes	no	membrane/secreted	sp|Q16651|PRSS8_HUMAN Prostasin OS=Homo sapiens GN=PRSS8
135	O43653	PSCA_HUMAN	yes	yes	yes	yes	yes	yes	yes	GPI (potential)	sp|O43653|PSCA_HUMAN Prostate stem cell antigen OS=Homo sapiens GN=PSCA
136	Q86UN2	R4RL1_HUMAN	yes	yes	yes	yes	yes	yes	yes	GPI	sp|Q86UN2|R4RL1_HUMAN Reticulon-4 receptor-like 1 OS=Homo sapiens GN=RTN4RL1
137	Q86UN3	R4RL2_HUMAN	yes	yes	yes	yes	yes	yes	yes	GPI	sp|Q86UN3|R4RL2_HUMAN Reticulon-4 receptor-like 2 OS=Homo sapiens GN=RTN4RL2
138	O95980	RECK_HUMAN	yes	yes	yes	yes	yes	yes	yes	GPI (potential)	sp|O95980|RECK_HUMAN Reversion-inducing cysteine-rich protein with Kazal motifs OS=Homo sapiens GN=RECK
139	Q96B86	RGMA_HUMAN	yes	yes	yes	yes	yes	yes	yes	GPI (potential)	sp|Q96B86-1|RGMA_HUMAN Isoform 1 of Repulsive guidance molecule A OS=Homo sapiens GN=RGMA
140	Q96B86	RGMA_HUMAN	yes	yes	yes	yes	no	yes	yes	GPI (potential)	sp|Q96B86-2|RGMA_HUMAN Isoform 2 of Repulsive guidance molecule A OS=Homo sapiens GN=RGMA
141	Q6NW40	RGMB_HUMAN	yes	yes	yes	yes	yes	yes	yes	GPI (potential)	sp|Q6NW40-1|RGMB_HUMAN Isoform 1 of RGM domain family member B OS=Homo sapiens GN=RGMB
142	Q6ZVN8	RGMC_HUMAN	yes	yes	yes	yes	yes	yes	yes	GPI (potential)	sp|Q6ZVN8-1|RGMC_HUMAN Isoform a of Hemojuvelin OS=Homo sapiens GN=HFE2
143	Q6ZVN8	RGMC_HUMAN	yes	yes	yes	yes	no	yes	yes	GPI (potential)	sp|Q6ZVN8-2|RGMC_HUMAN Isoform b of Hemojuvelin OS=Homo sapiens GN=HFE2
144	Q6ZVN8	RGMC_HUMAN	yes	yes	no	no	no	yes	yes	GPI (potential)	p|Q6ZVN8-3|RGMC_HUMAN Isoform c of Hemojuvelin OS=Homo sapiens GN=HFE2
145	Q9BZR6	RTN4R_HUMAN	yes	yes	yes	yes	yes	yes	yes	GPI (potential)	sp|Q9BZR6|RTN4R_HUMAN Reticulon-4 receptor OS=Homo sapiens GN=RTN4R
146	Q8TDM5	SACA4_HUMAN	yes	yes	yes	yes	yes	yes	no	GPI	sp|Q8TDM5|SACA4_HUMAN Sperm acrosome membrane-associated protein 4 OS=Homo sapiens GN=SPACA4
147	O75326	SEM7A_HUMAN	yes	yes	yes	yes	no	yes	no	GPI	sp|O75326|SEM7A_HUMAN Semaphorin-7A OS=Homo sapiens GN=SEMA7A
148	Q5TFQ8	SIRBL_HUMAN	yes	yes	yes	no	yes	yes	no	membrane	sp|Q5TFQ8-1|SIRBL_HUMAN Isoform 3 of Signal-regulatory protein beta-1 isoform 3 OS=Homo sapiens GN=SIRPB1
149	Q9P1W8	SIRPG_HUMAN	yes	yes	yes	yes	yes	yes	no	membrane	sp|Q9P1W8-1|SIRPG_HUMAN Isoform 1 of Signal-regulatory protein gamma OS=Homo sapiens GN=SIRPG
150	Q9P1W8	SIRPG_HUMAN	yes	no	yes	yes	yes	yes	no	membrane	sp|Q9P1W8-3|SIRPG_HUMAN Isoform 3 of Signal-regulatory protein gamma OS=Homo sapiens GN=SIRPG
151	Q9P1W8	SIRPG_HUMAN	yes	yes	yes	yes	yes	yes	no	membrane	sp|Q9P1W8-4|SIRPG_HUMAN Isoform 4 of Signal-regulatory protein gamma OS=Homo sapiens GN=SIRPG
152	Q5BIV9	SPRN_HUMAN	yes	yes	yes	yes	yes	yes	yes	GPI (potential)	sp|Q5BIV9|SPRN_HUMAN Shadow of prion protein OS=Homo sapiens GN=SPRN
153	Q6UWL2	SUSD1_HUMAN	yes	yes	yes	yes	yes	yes	yes	membrane	sp|Q6UWL2-1|SUSD1_HUMAN Isoform 1 of Sushi domain-containing protein 1 OS=Homo sapiens GN=SUSD1
154	Q6UWL2	SUSD1_HUMAN	yes	yes	yes	yes	yes	yes	yes	membrane	sp|Q6UWL2-3|SUSD1_HUMAN Isoform 3 of Sushi domain-containing protein 1 OS=Homo sapiens GN=SUSD1
155	Q9Y6M0	TEST_HUMAN	yes	yes	yes	yes	yes	yes	yes	GPI (potential)	sp|Q9Y6M0-1|TEST_HUMAN Isoform 1 of Testisin OS=Homo sapiens GN=PRSS21
156	Q9Y6M0	TEST_HUMAN	yes	yes	yes	yes	yes	yes	yes	GPI (potential)	sp|Q9Y6M0-2|TEST_HUMAN Isoform 2 of Testisin OS=Homo sapiens GN=PRSS21
157	Q9Y6M0	TEST_HUMAN	yes	yes	yes	yes	yes	yes	yes	GPI (potential)	sp|Q9Y6M0-3|TEST_HUMAN Isoform 3 of Testisin OS=Homo sapiens GN=PRSS21
158	P04216	THY1_HUMAN	yes	yes	yes	yes	yes	yes	yes	GPI	sp|P04216|THY1_HUMAN Thy-1 membrane glycoprotein OS=Homo sapiens GN=THY1
159	O43280	TREA_HUMAN	yes	yes	yes	yes	yes	yes	yes	GPI (potential)	sp|O43280-1|TREA_HUMAN Isoform 1 of Trehalase OS=Homo sapiens GN=TREH
160	O43280	TREA_HUMAN	yes	yes	yes	yes	yes	yes	yes	GPI (potential)	sp|O43280-2|TREA_HUMAN Isoform 2 of Trehalase OS=Homo sapiens GN=TREH
161	Q9NP99	TREM1_HUMAN	yes	yes	yes	yes	yes	yes	no	membrane	sp|Q9NP99-1|TREM1_HUMAN Isoform 1 of Triggering receptor expressed on myeloid cells 1 OS=Homo sapiens GN=TREM1
162	P08582	TRFM_HUMAN	yes	yes	yes	yes	no	yes	yes	GPI	sp|P08582-1|TRFM_HUMAN Isoform 1 of Melanotransferrin OS=Homo sapiens GN=MFI2
163	Q6UXN2	TRML4_HUMAN	yes	yes	yes	yes	yes	yes	yes	secreted	sp|Q6UXN2|TRML4_HUMAN Trem-like transcript 4 protein OS=Homo sapiens GN=TREML4
164	Q9UI38	TSP50_HUMAN	yes	yes	yes	yes	yes	yes	no	ER	sp|Q9UI38|TSP50_HUMAN Testis-specific protease-like protein 50 OS=Homo sapiens GN=TSP50
165	Q9BY14	TX101_HUMAN	yes	yes	yes	yes	yes	yes	yes	GPI (potential)	sp|Q9BY14-1|TX101_HUMAN Isoform 1 of Testis-expressed protein 101 OS=Homo sapiens GN=TEX101
166	A6NFA1	U632A_HUMAN	yes	yes	yes	yes	yes	yes	yes	membrane	sp|A6NFA1|U632A_HUMAN UPF0632 protein A OS=Homo sapiens
167	Q03405	UPAR_HUMAN	yes	yes	yes	yes	yes	yes	yes	GPI	sp|Q03405-1|UPAR_HUMAN Isoform 1 of Urokinase plasminogen activator surface receptor OS=Homo sapiens GN=PLAUR
168	Q03405	UPAR_HUMAN	yes	yes	yes	yes	yes	yes	yes	GPI	sp|Q03405-3|UPAR_HUMAN Isoform 3 of Urokinase plasminogen activator surface receptor OS=Homo sapiens GN=PLAUR
169	O00526	UPK2_HUMAN	yes	yes	yes	yes	yes	yes	no	membrane	sp|O00526|UPK2_HUMAN Uroplakin-2 OS=Homo sapiens GN=UPK2
170	P07911	UROM_HUMAN	yes	yes	yes	yes	yes	yes	yes	GPI	sp|P07911-1|UROM_HUMAN Isoform 1 of Uromodulin OS=Homo sapiens GN=UMOD
171	P07911	UROM_HUMAN	yes	yes	yes	yes	yes	yes	yes	GPI (potential)	sp|P07911-2|UROM_HUMAN Isoform 2 of Uromodulin OS=Homo sapiens GN=UMOD
172	P07911	UROM_HUMAN	yes	yes	yes	yes	yes	yes	yes	GPI (potential)	sp|P07911-3|UROM_HUMAN Isoform 3 of Uromodulin OS=Homo sapiens GN=UMOD
173	O95497	VNN1_HUMAN	yes	yes	yes	yes	yes	yes	no	GPI (potential)	sp|O95497|VNN1_HUMAN Pantetheinase OS=Homo sapiens GN=VNN1
174	O95498	VNN2_HUMAN	yes	yes	yes	yes	yes	yes	no	GPI (potential)	sp|O95498|VNN2_HUMAN Vascular non-inflammatory molecule 2 OS=Homo sapiens GN=VNN2
175	A6NLU5	VTM2B_HUMAN	yes	no	yes	yes	yes	yes	yes	membrane	sp|A6NLU5|VTM2B_HUMAN V-set and transmembrane domain-containing protein 2B OS=Homo sapiens GN=VSTM2B
176	O43895	XPP2_HUMAN	yes	yes	yes	yes	yes	yes	no	GPI	sp|O43895|XPP2_HUMAN Xaa-Pro aminopeptidase 2 OS=Homo sapiens GN=XPNPEP2
177	Q6UX82	YA003_HUMAN	yes	yes	yes	yes	no	yes	yes	GPI (potential)	sp|Q6UX82|YA003_HUMAN Uncharacterized protein UNQ511/PRO1026 OS=Homo sapiens GN=UNQ511/PRO1026
178	Q8N1Y9	YI025_HUMAN	yes	no	yes	yes	yes	yes	no	membrane	sp|Q8N1Y9|YI025_HUMAN Uncharacterized protein FLJ37218 OS=Homo sapiens
179	A6NGN9	YS035_HUMAN	yes	yes	no	yes	yes	yes	yes	secreted	sp|A6NGN9|YS035_HUMAN Ig-like domain-containing protein ENSP00000270642 OS=Homo sapiens
180	B7Z985	B7Z985_HUMAN	yes	yes	yes	yes	yes	yes	yes		tr|B7Z985|B7Z985_HUMAN cDNA FLJ54302, highly similar to Cadherin-13 OS=Homo sapiens
181	O43921	EFNA2_HUMAN	yes	yes	yes	yes	yes	yes/no	no	GPI (potential)	sp|O43921|EFNA2_HUMAN Ephrin-A2 OS=Homo sapiens GN=EFNA2
182	Q99445	GML_HUMAN	yes	yes	no	yes	yes	yes/no	no	GPI (potential)	sp|Q99445|GML_HUMAN Glycosyl-phosphatidylinositol-anchored molecule-like protein OS=Homo sapiens GN=GML
183	Q9BZM6	N2DL1_HUMAN	yes	yes	yes	yes	yes	yes/no	no	GPI	sp|Q9BZM6|N2DL1_HUMAN NKG2D ligand 1 OS=Homo sapiens GN=ULBP1
184	Q9BZM4	N2DL3_HUMAN	yes	yes	yes	yes	yes	yes/no	no	GPI	sp|Q9BZM4|N2DL3_HUMAN NKG2D ligand 3 OS=Homo sapiens GN=ULBP3
185	Q12860	CNTN1_HUMAN	yes	yes	yes	yes	yes	yes/no	no	GPI	sp|Q12860-2|CNTN1_HUMAN Isoform 2 of Contactin-1 OS=Homo sapiens GN=CNTN1
186	A8MQC9	A8MQC9_HUMAN	yes	yes	yes	yes	yes	yes/no	yes		tr|A8MQC9|A8MQC9_HUMAN Putative uncharacterized protein CLCA4 OS=Homo sapiens GN=CLCA4
187	Q7Z3S7	CA2D4_HUMAN	yes	yes	yes	yes	yes	yes/no	yes	membrane	sp|Q7Z3S7-1|CA2D4_HUMAN Isoform 1 of Voltage-dependent calcium channel subunit alpha-2/delta-4 OS=Homo sapiens GN=CACNA2D4
188	Q6YHK3	CD109_HUMAN	yes	yes	yes	yes	yes	yes/no	no	GPI	sp|Q6YHK3|CD109_HUMAN CD109 antigen OS=Homo sapiens GN=CD109
189	Q12860	CNTN1_HUMAN	yes	yes	yes	yes	yes	yes	no	GPI	sp|Q12860|CNTN1_HUMAN Contactin-1 OS=Homo sapiens GN=CNTN1
190	A6ND01	FOLR4_HUMAN	yes	yes	yes	yes	yes	yes	no		sp|A6ND01|FOLR4_HUMAN Probable folate receptor delta OS=Homo sapiens GN=FOLR4
191	Q86Y78	LYPD6_HUMAN	yes	yes	yes	yes	yes	yes	yes	secreted	sp|Q86Y78|LYPD6_HUMAN Ly6/PLAUR domain-containing protein 6 OS=Homo sapiens GN=LYPD6
192	Q8J025	APCD1_HUMAN	yes	yes	yes	yes	no	yes	no	membrane	sp|Q8J025|APCD1_HUMAN Protein APCDD1 OS=Homo sapiens GN=APCDD1
193	Q9ULZ9	MMP17_HUMAN	yes	yes	yes	yes	yes	yes/no	yes	GPI (potential)	sp|Q9ULZ9|MMP17_HUMAN Matrix metalloproteinase-17 OS=Homo sapiens GN=MMP17
194	P52797	EFNA3_HUMAN	yes	yes	yes	yes	yes	yes	no	GPI	sp|P52797|EFNA3_HUMAN Ephrin-A3 OS=Homo sapiens GN=EFNA3
195	A8MQC9	A8MQC9_HUMAN	yes	yes	no	yes	yes	yes	no		tr|A8MQC9|A8MQC9_HUMAN Putative uncharacterized protein CLCA4 OS=Homo sapiens GN=CLCA4
196	Q14165	MLEC_HUMAN	yes	yes	yes	yes	yes	yes	no	membrane	sp|Q14165|MLEC_HUMAN Malectin OS=Homo sapiens GN=MLEC
197	O60774	FMO6_HUMAN	yes	yes	yes	yes	yes	yes/no	no	membrane	sp|O60774|FMO6_HUMAN Putative dimethylaniline monooxygenase [N-oxide-forming] 6 OS=Homo sapiens GN=FMO6
198	Q9GZZ6	ACH10_HUMAN	yes	yes	yes	yes	yes	yes	no	membrane	sp|Q9GZZ6|ACH10_HUMAN Neuronal acetylcholine receptor subunit alpha-10 OS=Homo sapiens GN=CHRNA10
199	Q9P232	CNTN3_HUMAN	yes	yes	yes	yes	yes	yes	no	GPI	sp|Q9P232|CNTN3_HUMAN Contactin-3 OS=Homo sapiens GN=CNTN3
200	Q9UBD6	RHCG_HUMAN	yes	yes	no	yes	no	yes	no	membrane	sp|Q9UBD6|RHCG_HUMAN Ammonium transporter Rh type C OS=Homo sapiens GN=RHCG
201	Q5VY80	RET1L_HUMAN	yes	yes	no	yes	yes	yes/no	yes	GPI (potential)	sp|Q5VY80|RET1L_HUMAN Retinoic acid early transcript 1L protein OS=Homo sapiens GN=RAET1L
202	Q7RTU9	STRC_HUMAN	yes	yes	yes	yes	yes	yes/no	no		sp|Q7RTU9|STRC_HUMAN Stereocilin OS=Homo sapiens GN=STRC
203	Q7RTZ1	OVCH2_HUMAN	yes	yes	yes	yes	yes	yes/no	no	secreted	sp|Q7RTZ1|OVCH2_HUMAN Ovochymase-2 OS=Homo sapiens GN=OVCH2
204	Q6UWB4	PRS55_HUMAN	yes	yes	yes	yes	yes	yes	no		sp|Q6UWB4|PRS55_HUMAN Serine protease 55 OS=Homo sapiens GN=PRSS55
205	Q6UX34	CB082_HUMAN	yes	no	yes	yes	yes	yes	no		sp|Q6UX34|CB082_HUMAN Uncharacterized protein C2orf82 OS=Homo sapiens GN=C2orf82
206	O95237	LRAT_HUMAN	yes	yes	no	yes	yes	yes	no	membrane	sp|O95237|LRAT_HUMAN Lecithin retinol acyltransferase OS=Homo sapiens GN=LRAT
207	Q5W1L7	Q5W1L7_HUMAN	yes	yes	no	yes	yes	yes	no		tr|Q5W1L7|Q5W1L7_HUMAN CMP-sialic acid transporter OS=Homo sapiens GN=SLC35A1
208	P51654	GPC3_HUMAN	yes	yes	yes	yes	yes	yes	no	GPI	sp|P51654|GPC3_HUMAN Glypican-3 OS=Homo sapiens GN=GPC3
209	P78333	GPC5_HUMAN	yes	yes	yes	yes	yes	yes	no	GPI	sp|P78333|GPC5_HUMAN Glypican-5 OS=Homo sapiens GN=GPC5
210	P15509	CSF2R_HUMAN	yes	yes	no	yes	yes	yes	no	secreted	sp|P15509-4|CSF2R_HUMAN Isoform 4 of Granulocyte-macrophage colony-stimulating factor receptor subunit alpha OS=Homo sapiens GN=CSF2RA
211	Q6UY31	Q6UY31_HUMAN	yes	no	yes	yes	yes	yes	yes		tr|Q6UY31|Q6UY31_HUMAN Wpep3002 OS=Homo sapiens GN=UNQ3002
212	P11465	PSG2_HUMAN	yes	yes	no	yes	no	no	no	secreted	sp|P11465|PSG2_HUMAN Pregnancy-specific beta-1-glycoprotein 2 OS=Homo sapiens GN=PSG2
213	Q9BZG2	PPAT_HUMAN	yes	yes	yes	yes	yes	yes	no	membrane	sp|Q9BZG2|PPAT_HUMAN Testicular acid phosphatase OS=Homo sapiens GN=ACPT
214	P06126	CD1A_HUMAN	yes	yes	yes	yes	yes	yes/no	no	membrane	sp|P06126|CD1A_HUMAN T-cell surface glycoprotein CD1a OS=Homo sapiens GN=CD1A
215	Q9UPY7	Q9UPY7_HUMAN	yes	yes	yes	yes	no	yes/no	no		tr|Q9UPY7|Q9UPY7_HUMAN Fc-gamma receptor IIIb (CD 16) OS=Homo sapiens GN=Fc-gamma receptor IIIB
216	Q5T2L0	Q5T2L0_HUMAN	yes	yes	no	yes	no	yes/no	no		tr|Q5T2L0|Q5T2L0_HUMAN V-set domain containing T cell activation inhibitor 1 OS=Homo sapiens GN=VTCN1
217	Q5T1P5	Q5T1P5_HUMAN	yes	no	yes	yes	yes	yes/no	no	membrane	tr|Q5T1P5|Q5T1P5_HUMAN Chloride channel CLIC-like 1 OS=Homo sapiens GN=CLCC1
218	Q5FC07	Q5FC07_HUMAN	yes	no	no	yes	yes	yes/no	no		tr|Q5FC07|Q5FC07_HUMAN IL6ST nirs variant 1 OS=Homo sapiens GN=IL6ST
219	Q93070	NAR4_HUMAN	yes	yes	yes	yes	no	yes	no	GPI (potential)	sp|Q93070|NAR4_HUMAN Ecto-ADP-ribosyltransferase 4 OS=Homo sapiens GN=ART4
220	P51809	VAMP7_HUMAN	yes	no	yes	yes	yes	yes	no	membrane	sp|P51809-2|VAMP7_HUMAN Isoform 2 of Vesicle-associated membrane protein 7 OS=Homo sapiens GN=VAMP7
221	P59025	RTP1_HUMAN	yes	yes	yes	yes	yes	yes/no	no	membrane	sp|P59025|RTP1_HUMAN Receptor-transporting protein 1 OS=Homo sapiens GN=RTP1
222	Q9NSH0	Q9NSH0_HUMAN	yes	yes	no	yes	no	yes/no	no		tr|Q9NSH0|Q9NSH0_HUMAN Putative uncharacterized protein DKFZp761E0611 OS=Homo sapiens GN=DKFZp761E0611
223	Q6UWP8	SBSN_HUMAN	yes	no	yes	yes	no	yes/no	no	secreted	sp|Q6UWP8|SBSN_HUMAN Suprabasin OS=Homo sapiens GN=SBSN
224	Q96PL2	TECTB_HUMAN	yes	yes	no	yes	yes	yes/no	no	GPI (potential)	sp|Q96PL2|TECTB_HUMAN Beta-tectorin OS=Homo sapiens GN=TECTB
225	Q6NUS6	TECT3_HUMAN	yes	yes	yes	yes	no	yes	no	membrane	sp|Q6NUS6-1|TECT3_HUMAN Isoform 1 of Tectonic-3 OS=Homo sapiens GN=TCTN3
226	Q2PNZ6	Q2PNZ6_HUMAN	yes	yes	no	yes	no	yes/no	no		tr|Q2PNZ6|Q2PNZ6_HUMAN Metabotropic glutamate receptor 3 splice variant OS=Homo sapiens GN=GRM3
227	A2AAT3	A2AAT3_HUMAN	yes	yes	yes	yes	yes	yes	no	membrane	tr|A2AAT3|A2AAT3_HUMAN Major histocompatibility complex class II DM beta OS=Homo sapiens GN=HLA-DMB
228	B9ZVU6	B9ZVU6_HUMAN	yes	yes	yes	yes	yes	yes	yes		tr|B9ZVU6|B9ZVU6_HUMAN Butyrophilin subfamily 2 member A1 OS=Homo sapiens GN=BTN2A1
229	Q6UWM5	GPRL1_HUMAN	yes	yes	no	yes	yes	yes	yes	secreted	sp|Q6UWM5|GPRL1_HUMAN GLIPR1-like protein 1 OS=Homo sapiens GN=GLIPR1L1
230	Q9UQ52	CNTN6_HUMAN	yes	yes	yes	yes	yes	yes	no	GPI (potential)	sp|Q9UQ52|CNTN6_HUMAN Contactin-6 OS=Homo sapiens GN=CNTN6
231	Q7Z3B1	NEGR1_HUMAN	yes	yes	no	yes	yes	no	no	GPI	sp|Q7Z3B1|NEGR1_HUMAN Neuronal growth regulator 1 OS=Homo sapiens GN=NEGR1
232	Q8IUX8	EGFL6_HUMAN	yes	yes	yes	yes	yes	yes/no	no	secreted	sp|Q8IUX8|EGFL6_HUMAN Epidermal growth factor-like protein 6 OS=Homo sapiens GN=EGFL6
233	Q13002	GRIK2_HUMAN	yes	yes	yes	yes	yes	yes/no	no	membrane	sp|Q13002-3|GRIK2_HUMAN Isoform 3 of Glutamate receptor, ionotropic kainate 2 OS=Homo sapiens GN=GRIK2
234	O60597	O60597_HUMAN	yes	yes	no	yes	no	no	no		tr|O60597|O60597_HUMAN Iduronate 2-sulfatase OS=Homo sapiens GN=IDS
235	Q6UWG9	Q6UWG9_HUMAN	yes	no	yes	yes	no	no	no		tr|Q6UWG9|Q6UWG9_HUMAN HSAL5836 OS=Homo sapiens GN=UNQ5836
236	Q68DR9	Q68DR9_HUMAN	yes	no	yes	yes	no	no	no		tr|Q68DR9|Q68DR9_HUMAN Chymotrypsin-C OS=Homo sapiens GN=DKFZp779K0837
237	Q5UCC4	INM02_HUMAN	yes	yes	yes	yes	no	no	no	secreted	sp|Q5UCC4-2|INM02_HUMAN Isoform 2 of UPF0510 protein INM02 OS=Homo sapiens GN=C19orf63
238	Q6UXG3	CLM9_HUMAN	yes	yes	yes	yes	no	no	no	membrane	sp|Q6UXG3-3|CLM9_HUMAN Isoform 3 of CMRF35-like molecule 9 OS=Homo sapiens GN=CD300LG
239	Q86WI1	PKHL1_HUMAN	yes	yes	yes	yes	yes	yes	no	membrane	sp|Q86WI1|PKHL1_HUMAN Fibrocystin-L OS=Homo sapiens GN=PKHD1L1
240	O75787	RENR_HUMAN	yes	no	no	yes	no	no	no	membrane	sp|O75787|RENR_HUMAN Renin receptor OS=Homo sapiens GN=ATP6AP2
241	Q2M3V2	SWAHA_HUMAN	yes	no	yes	yes	no	no	no		sp|Q2M3V2|SWAHA_HUMAN Ankyrin repeat domain-containing protein SOWAHA OS=Homo sapiens GN=SOWAHA
242	Q495A1	TIGIT_HUMAN	yes	yes	no	yes	yes	yes	no	membrane	sp|Q495A1-2|TIGIT_HUMAN Isoform 2 of T-cell immunoreceptor with Ig and ITIM domains OS=Homo sapiens GN=TIGIT
243	Q96C12	ARMC5_HUMAN	yes	yes	yes	yes	yes	yes	no		sp|Q96C12-4|ARMC5_HUMAN Isoform 4 of Armadillo repeat-containing protein 5 OS=Homo sapiens GN=ARMC5
244	P06340	DOA_HUMAN	yes	yes	yes	yes	yes	yes	no	membrane	sp|P06340|DOA_HUMAN HLA class II histocompatibility antigen, DO alpha chain OS=Homo sapiens GN=HLA-DOA
245	P23142	FBLN1_HUMAN	yes	yes	yes	yes	yes	yes/no	no	secreted	sp|P23142-4|FBLN1_HUMAN Isoform C of Fibulin-1 OS=Homo sapiens GN=FBLN1
246	H7BXJ1	H7BXJ1_HUMAN	yes	yes	no	yes	no	no	no		tr|H7BXJ1|H7BXJ1_HUMAN Neuroplastin OS=Homo sapiens GN=NPTN
247	P19320	VCAM1_HUMAN	yes	yes	no	yes	no	no	no	membrane	sp|P19320|VCAM1_HUMAN Vascular cell adhesion protein 1 OS=Homo sapiens GN=VCAM1
248	Q8NFP4	MDGA1_HUMAN	yes	yes	yes	yes	yes	yes	no	GPI	sp|Q8NFP4|MDGA1_HUMAN MAM domain-containing glycosylphosphatidylinositol anchor protein 1 OS=Homo sapiens GN=MDGA1
249	P26927	HGFL_HUMAN	yes	yes	yes	yes	no	no	no	secreted	sp|P26927|HGFL_HUMAN Hepatocyte growth factor-like protein OS=Homo sapiens
250	Q9UBX7	KLK11_HUMAN	yes	yes	yes	yes	no	no	no	secreted	sp|Q9UBX7-1|KLK11_HUMAN Isoform 1 of Kallikrein-11 OS=Homo sapiens GN=KLK11
251	Q12805	FBLN3_HUMAN	yes	yes	yes	yes	yes	yes	no	secreted	sp|Q12805|FBLN3_HUMAN EGF-containing fibulin-like extracellular matrix protein 1 OS=Homo sapiens GN=EFEMP1
252	P15509	CSF2R_HUMAN	yes	yes	no	yes	yes	yes	no	secreted	sp|P15509-5|CSF2R_HUMAN Isoform 5 of Granulocyte-macrophage colony-stimulating factor receptor subunit alpha OS=Homo sapiens GN=CSF2RA
253	Q9BXP8	PAPP2_HUMAN	yes	yes	yes	yes	yes	yes	no	secreted	sp|Q9BXP8-2|PAPP2_HUMAN Isoform 2 of Pappalysin-2 OS=Homo sapiens GN=PAPPA2
254	A6NGZ8	CX068_HUMAN	yes	no	yes	yes	yes	yes	no		sp|A6NGZ8|CX068_HUMAN Uncharacterized protein CXorf68 OS=Homo sapiens GN=CXorf68
255	P34913	HYES_HUMAN	yes	yes	yes	yes	no	no	no	cytoplasm	sp|P34913|HYES_HUMAN Epoxide hydrolase 2 OS=Homo sapiens GN=EPHX2
All identified proteins from the computational prediction of all human GPI-APs. Please see Materials and Methods for workflow.
aFollowing manual curation of proteins predicted via FragAnchor and PredGPI, the proteins were also tested using GPI-SOM and BigPI.
