# Supplementary material for: Proteomic identification of mammalian cell surface derived glycosylphosphatidylinositol-anchored proteins through selective glycan enrichment
Source: Proteomics. 2014 Nov 12;14(21-22):2471–84. doi: 10.1002/pmic.201400148 (PMC4260145; doi:10.1002/pmic.201400148)
Supplement: Supplementary file 4 [file pmic0014-2471-SD4.xlsx]

## Sheet: Table S4
Supplemental Table S4. Identified GPI-APs in HeLa cell replicates using sugar analog capture and lectin affinity capture enrichment
							Sugar analog capture enrichment																		Lectin capture enrichment
					Predicted sites of		Replicate 1						Replicate 2						Replicate 3						Replicate 1						Replicate 2						Replicate 3
					glycosylation		-PLC			+PLC			-PLC			+PLC			-PLC			+PLC			-PLC			+PLC			-PLC			+PLC			-PLC			+PLC
No.	Identified Proteins	UniProtKB	MWa	N-Gly	O-Gly	Other	Spectra	Peptides	% Seq Cov	Spectra	Peptides	% Seq Cov	Spectra	Peptides	% Seq Cov	Spectra	Peptides	% Seq Cov	Spectra	Peptides	% Seq Cov	Spectra	Peptides	% Seq Cov	Spectra	Peptides	% Seq Cov	Spectra	Peptides	% Seq Cov	Spectra	Peptides	% Seq Cov	Spectra	Peptides	% Seq Cov	Spectra	Peptides	% Seq Cov	Spectra	Peptides	% Seq Cov
1	CD109 antigen	Q6YHK3	162	7-8			3	3	2.6	42	28	22.4	2	2	1.2	12	10	8	7	6	5.7	12	10	8.5	0	0	0	20	14	12.2	0	0	0	16	14	13.2	13	13	10.7	26	22	22.8
2	Folate receptor alpha	P15328	30	3			3	3	12.8	35	8	36.6	0	0	0	25	8	32.7	0	0	0	30	8	36.6	0	0	0	14	7	31.9	0	0	0	14	6	30	8	4	21.4	12	4	21.4
3	Alkaline phosphatase, tissue-nonspecific isozyme	P05186	57	5			0	0	0	27	18	44.5	2	2	7.4	13	9	20	5	4	11.5	13	9	22.1	0	0	0	25	16	38.9	0	0	0	30	15	38.4	20	13	34.5	41	17	41.6
4	Complement decay-accelerating factor	P08174	41	1	yes		0	0	0	23	10	32.5	3	3	13.4	14	9	22.3	0	0	0	7	5	16.5	0	0	0	12	11	27.3	0	0	0	7	5	22.6	5	4	16.5	16	10	36.7
5	Glypican-1d	P35052	62	2		4 HS	8	6	13.6	22	14	35.5	6	6	15.9	12	9	20.4	8	5	14.3	6	5	11.6	0	0	0	0	0	0	0	0	0	0	0	0	0	0	0	0	0	0
6	Melanotransferrin	P08582	80	2-3			0	0	0	15	13	21.4	0	0	0	8	7	11.1	0	0	0	5	5	8.4	0	0	0	8	8	9.9	0	0	0	2	2	2.6	2	2	3.1	4	4	6.4
7	Urokinase plasminogen activator surface receptor	Q03405	37	3-5			0	0	0	9	6	30.7	3	3	14.6	5	3	12.2	0	0	0	7	4	16.1	0	0	0	4	4	16.1	0	0	0	5	3	13.7	2	2	9.9	4	4	20
8	CD59 glycoprotein	P13987	14	3	2		0	0	0	6	4	25	0	0	0	9	3	18.8	0	0	0	0	0	0	2	2	17.2	2	2	15.6	0	0	0	2	2	17.2	2	2	18.8	4	4	25
9	Carboxypeptidase M	P14384	51	5			0	0	0	4	3	7.9	0	0	0	0	0	0	0	0	0	6	4	7.7	0	0	0	4	4	8.4	0	0	0	0	0	0	0	0	0	0	0	0
10	Glypican-5	P78333	64	3		5 HS	0	0	0	3	3	6.6	2	2	4.6	2	2	4	2	2	4	0	0	0	0	0	0	0	0	0	0	0	0	0	0	0	0	0	0	0	0	0
11	5'-nucleotidase	P21589	63	4			0	0	0	3	2	5.2	0	0	0	0	0	0	0	0	0	3	3	5.9	7	6	18.6	8	8	23.7	0	0	0	0	0	0	0	0	0	3	3	6.27
12	Lymphocyte function-associated antigen 3	P19256	28	6			0	0	0	3	3	7.2	0	0	0	0	0	0	0	0	0	0	0	0	0	0	0	3	3	8	0	0	0	2	2	10	0	0	0	0	0	0
13	Cadherin-13	P55290	78	2-8			0	0	0	3	3	5	0	0	0	3	3	4.5	0	0	0	2	2	3	0	0	0	3	3	4.6	0	0	0	3	3	4.5	0	0	0	4	4	6.2
14	Mesothelind	Q13421	69	4			4	4	6.8	2	2	3.2	3	3	6.5	4	4	8.3	3	3	0	4	4	7.8	0	0	0	3	3	5.4	0	0	0	0	0	0	0	0	0	0	0	0
15	NKG2D ligand 3	Q9BZM4	28	1			0	0	0	2	2	9.8	0	0	0	2	2	8.6	0	0	0	2	2	11.1	0	0	0	0	0	0	0	0	0	0	0	0	0	0	0	0	0	0
16	Growth arrest-specific protein 1	P54826	36	1			0	0	0	2	2	11	0	0	0	3	3	11	0	0	0	0	0	0	0	0	0	0	0	0	0	0	0	0	0	0	0	0	0	0	0	0
17	Testisin	Q9Y6M0	35	3			0	0	0	2	2	8.6	0	0	0	3	2	8.3	0	0	0	0	0	0	0	0	0	0	0	0	0	0	0	0	0	0	0	0	0	0	0	0
18	NKG2D ligand 2	Q9BZM5	27	2			0	0	0	0	0	0	2	2	8.1	2	2	8.5	0	0	0	3	3	12.6	0	0	0	2	2	7.3	0	0	0	0	0	0	0	0	0	0	0	0
19	Major prion protein	P04156	28	2			0	0	0	0	0	0	0	0	0	2	2	7.9	0	0	0	2	2	7.1	0	0	0	0	0	0	0	0	0	0	0	0	0	0	0	0	0	0
20	Ephrin-A1	P20827	24	1			0	0	0	0	0	0	0	0	0	0	0	0	0	0	0	0	0	0	0	0	0	3	2	11.2	0	0	0	0	0	0	0	0	0	2	2	8.8
21	Reticulon-4 receptor-like 2	Q86UN3	46	1			0	0	0	0	0	0	0	0	0	0	0	0	0	0	0	0	0	0	0	0	0	2	2	6	0	0	0	0	0	0	0	0	0	3	3	6.9
22	Ly6/PLAUR domain-containing protein 3d	O95274	36	4			0	0	0	0	0	0	0	0	0	0	0	0	0	0	0	0	0	0	0	0	0	3	3	11.6	0	0	0	2	2	8.7	2	2	6.1	0	0	0
23	Reticulon-4 receptor	Q9BZR6	51	2			0	0	0	0	0	0	0	0	0	0	0	0	0	0	0	0	0	0	0	0	0	0	0	0	0	0	0	2	2	7.6	2	2	7.4	2	2	7.2
24	Laminin subunit alpha-4b, d	Q16363	203	1-19			24	22	14.8	8	8	6.6	18	15	11.3	4	4	3	16	14	10.1	9	9	5.9	0	0	0	2	2	1.4	0	0	0	0	0	0	0	0	0	0	0	0
25	Voltage-gated Ca2+ channel subunit α-2/δ-1c	P54289	125	16			0	0	0	7	6	6.1	0	0	0	3	3	2.9	0	0	0	2	2	2.5	0	0	0	3	3	3	0	0	0	0	0	0	0	0	0	6	6	6.3
26	Fibulin-1b, d	P23142	77	3			3	3	7	2	2	4.8	5	4	8.5	3	3	6.1	7	7	13.7	4	4	8.5	4	4	7.8	0	0	0	0	0	0	0	0	0	2	2	4	3	3	7.1
27	Fibulin-3b, d	Q12805	55	1			2	2	5.3	0	0	0	4	3	8.3	0	0	0	3	3	7.7	0	0	0	4	4	10.5	3	3	7.9	0	0	0	0	0	0	0	0	0	2	2	5.9
28	Neuronal growth regulator 1	Q7Z3B1	39	6			0	0	0	0	0	0	0	0	0	0	0	0	0	0	0	0	0	0	0	0	0	2	2	6.2	0	0	0	4	4	15.3	0	0	0	4	4	15.3
29	Glypican-4	O75487	62	1		3 HS	0	0	0	2	2	5.9	0	0	0	0	0	0	0	0	0	0	0	0	0	0	0	0	0	0	0	0	0	0	0	0	0	0	0	0	0	0
30	Ly6/PLAUR domain-containing protein 6B	Q8NI32	21	0			0	0	0	0	0	0	0	0	0	0	0	0	0	0	0	2	2	14.8	0	0	0	0	0	0	0	0	0	0	0	0	0	0	0	0	0	0
31	Hyaluronidase-2	Q12891	54	3			0	0	0	0	0	0	0	0	0	0	0	0	0	0	0	0	0	0	0	0	0	0	0	0	0	0	0	2	2	6.8	0	0	0	0	0	0
32	Intercellular adhesion molecule 5b	Q9UMF0	97	14			0	0	0	2	2	3.3	0	0	0	0	0	0	0	0	0	0	0	0	0	0	0	0	0	0	0	0	0	0	0	0	0	0	0	0	0	0
33	Deoxyribonuclease-1-like 1b	P49184	34	1			0	0	0	2	2	11.6	0	0	0	0	0	0	0	0	0	0	0	0	0	0	0	0	0	0	0	0	0	0	0	0	0	0	0	0	0	0
Comparison of biological triplicate samples of HeLa cells using sugar-analog and lectin enrichment strategies. For each sample, the number of total spectra (Spectra), unique peptides (Peptides), and the percent sequence coverage (% Seq Cov) are indicated. PLC, phospholipase C; N-Gly, predicted N-glycosylation sites; O-Gly, O-glycosylation sites; Other, other predicted types of glycosylation.
aTheoretical molecular weight of precursor protein in kDa.
bPeptides match specific isoforms predicted to contain a GPI anchor though other isoforms cannot be excluded.
cExperimentally proven to be GPI anchored in other studies but not annotated as a GPI-AP in the UniProt database.
dIt would be expected that a GPI-AP would be present in the +PLC samples at least at the same level as in the –PLC samples, if not higher. While our data is not intended to be quantitative in terms of levels of proteins, there is a plausible explanation for the observed differences. PLC-treated samples have a large amount of added PLC protein and this added protein likely interferes to some exten…
