# Supplementary material for: Proteomic identification of mammalian cell surface derived glycosylphosphatidylinositol-anchored proteins through selective glycan enrichment
Source: Proteomics. 2014 Nov 12;14(21-22):2471–84. doi: 10.1002/pmic.201400148 (PMC4260145; doi:10.1002/pmic.201400148)
Supplement: Supplementary file 5 [file pmic0014-2471-SD5.xlsx]

## Sheet: SAE -PLC Replicate 1
Supplemental Table S5. Peptide list for GPI-APs identified in HeLa cells
Sugar Analog Enrichment (SAE) -PLC Replicate 1
Protein name	UniProt accession	MW (Da)	Protein ID probability	Peptides	Spectra (U)	Spectra (T)	% Total Spectra	% SeqCov	Peptide Sequence	Best Peptide ID probability	Best XCorr	Best DCn	Calculated Peptide Mass (AMU)
CD109 antigen	CD109_HUMAN	161692	1	3	3	3	0.0006	0.0263	EALNMLTWR	0.95	2.72	0.239	1133.58
									ISVTQPDSIVGIVAVDK	0.95	2.6	0.287	1740.97
									IVTLFSDFKPYK	0.902	2.04	0.146	1457.8
Folate receptor alpha	FOLR1_HUMAN	29818.5	1	3	3	3	0.0006	0.128	EDCEQWWEDCR	0.95	3.38	0.421	1612.58
									FNWNHCGEMAPACK	0.95	2.71	0.269	1737.69
									VLNVPLCK	0.843	1.93	0.14	942.544
Glypican-1	GPC1_HUMAN	61681.3	1	6	8	8	0.0017	0.136	GFSLSDVPQAEISGEHLR	0.95	4.23	0.495	1941.97
									KVAQVPLGPECSR	0.95	3.74	0.391	1440.76
									NLLDSMVLITDK	0.95	3.07	0.206	1361.73
									SFVQGLGVASDVVR	0.95	4.25	0.438	1433.77
									SHAELETALR	0.95	2.37	0.151	1126.59
									VIQGCGNPK	0.937	1.8	0.17	972.493
Mesothelin	MSLN_HUMAN	68988.1	1	4	4	4	0.0009	0.0683	ALLEVNK	0.839	1.99	0	787.456
									EIDESLIFYK	0.95	2.83	0.0851	1256.64
									GLLPVLGQPIIR	0.95	2.62	0.381	1275.82
									TDAVLPLTVAEVQK	0.95	2.47	0.232	1483.84
Laminin subunit alpha-4	LAMA4_HUMAN	202526	1	22	24	24	0.0052	0.148	AESSSDEAVADTSR	0.95	4.02	0.405	1424.61
									AHLPLDINFR	0.95	3.09	0.14	1195.66
									AYFNGQSFIASIQK	0.95	3.64	0.45	1575.77
									CICNENYAGPNCER	0.95	3.66	0.445	1756.68
									DAPSWDPVALK	0.923	2.3	0.0701	1198.61
									DFSTSVTPK	0.95	1.9	0.249	981.489
									GKIEQTQASEK	0.95	2.82	0.341	1218.63
									GPIYLGGVAPGK	0.95	3.55	0.38	1128.64
									HIYNMDPSTSVPCAR	0.95	3.12	0.388	1763.78
									IQINNAENTMK	0.95	3.01	0.147	1291.63
									IYDAVSGIDTQIIYHK	0.95	4.65	0.394	1835.95
									KLHSSDMNGLVQK	0.95	2.3	0.208	1473.74
									LAALSIEEGK	0.95	2.39	0.145	1030.58
									LHSSDMNGLVQK	0.95	2.46	0.167	1345.64
									LTLSELDDIIK	0.95	2.63	0.169	1259.71
									NDNLVYVYNLGTK	0.95	4.04	0.378	1513.75
									QYNDGLSHFVISSVSPTR	0.894	3	0.111	2006.99
									VFLTVPSLSSTAEEK	0.95	3.03	0.268	1607.85
									VHTSLYECPIESSPLFLLHK	0.95	3.07	0.211	2370.22
									VLEESLPPTEATWK	0.95	3.37	0.244	1599.83
									YELIVDK	0.875	2.37	0.0938	879.482
									YHEISIIYHNDK	0.95	3.46	0.376	1531.75
Fibulin-1	FBLN1_HUMAN	77211.6	1	3	3	3	0.0006	0.0697	CVDVDECAPPAEPCGK	0.95	4.23	0.394	1803.73
									DSSCGTGYELTEDNSCK	0.95	4.68	0.588	1922.74
									IIEVEEEQEDPYLNDR	0.95	5.47	0.325	1990.92
Fibulin-3	FBLN3_HUMAN	54546	0.998	2	2	2	0.0004	0.0527	SGNENGEFYLR	0.95	2.5	0.313	1285.58
									TCQDINECETTNECR	0.95	4.83	0.532	1929.74
GPI-APs identified from non-PLC treated HeLa samples using sugar analog capture enrichment. Unique peptides = Peptides; unque spectra = Spectra (U); total spectra = Spectra (T); percent total spectra = % total spectra; percent sequence coverage = % SeqCov; Best Sequest XCorr Score = Best XCorr; Best Sequest DCn Score = Best DCn; Calculated +1H Peptide Mass (AMU) = Calculated Peptide Mass (AMU); P…

## Sheet: SAE -PLC Replicate 2
Supplemental Table S5. Peptide list for GPI-APs identified in HeLa cells
Sugar Analog Enrichment (SAE) -PLC Replicate 2
Protein name	UniProt accession	MW (Da)	Protein ID probability	Peptides	Spectra (U)	Spectra (T)	% Total Spectra	% SeqCov	Peptide Sequence	Best Peptide ID probability	Best XCorr	Best DCn	Calculated Peptide Mass (AMU)
CD109 antigen	CD109_HUMAN	161692	0.999	2	2	2	0.0002	0.0118	IPVQLVFK	0.937	2.19	0.177	943.598
									IVTLFSDFK	0.95	2.59	0.235	1069.59
Alkaline phosphatase, tissue-nonspecific isozyme	PPBT_HUMAN	57305	0.998	2	2	2	0.0002	0.0744	TYNTNAQVPDSAGTATAYLCGVK	0.95	3.2	0.359	2402.13
									VNHATPSAAYAHSADR	0.95	2.35	0.212	1667.79
Complement decay-accelerating factor	DAF_HUMAN	41400.1	1	3	3	3	0.0002	0.134	EIYCPAPPQIDNGIIQGER	0.95	3.84	0.524	2170.06
									QPYITQNYFPVGTVVEYECR	0.95	2.98	0.396	2463.17
									TSFPEDTVITYK	0.95	2.01	0.275	1400.69
Glypican-1	GPC1_HUMAN	61681.3	1	6	6	6	0.0005	0.159	DVQDFWISLPGTLCSEK	0.95	3.7	0.471	1994.95
									GCLANQADLDAEWR	0.95	3.91	0.43	1618.73
									GFSLSDVPQAEISGEHLR	0.95	3.67	0.353	1941.97
									PCPDYCR	0.95	2.57	0.241	967.376
									SFVQGLGVASDVVR	0.95	3.08	0.184	1433.77
									TLQATFPGAFGELYTQNAR	0.95	5.21	0.525	2085.04
Urokinase plasminogen activator surface receptor	UPAR_HUMAN	36977.2	1	3	3	3	0.0002	0.146	ITSLTEVVCGLDLCNQGNSGR	0.95	4.17	0.506	2293.09
									VEECALGQDLCR	0.95	2.98	0.263	1449.65
									YLECISCGSSDMSCER	0.95	3.72	0.467	1953.74
Glypican-5	GPC5_HUMAN	63707.6	0.998	2	2	2	0.0002	0.0455	GIDPVINQIIDK	0.95	3.04	0.266	1324.75
									NAAAFQETLETLIK	0.95	3.96	0.247	1548.83
Mesothelin	MSLN_HUMAN	68988.1	1	3	3	3	0.0002	0.0651	ALGGLACDLPGR	0.95	2.93	0.378	1199.62
									IQSFLGGAPTEDLK	0.95	3.89	0.308	1475.77
									VNAIPFTYEQLDVLK	0.95	3.47	0.345	1749.94
NKG2D ligand 2	N2DL2_HUMAN	27368.7	0.998	2	2	2	0.0002	0.0813	DIQLENYTPK	0.95	2.58	0.262	1220.62
									MWTTVHPGAR	0.95	2.26	0.163	1155.57
Laminin subunit alpha-4	LAMA4_HUMAN	202526	1	15	15	18	0.0014	0.113	AESSSDEAVADTSR	0.95	4.06	0.445	1424.61
									AIEHAYQYGGTANSR	0.95	3.8	0.452	1637.77
									CICNENYAGPNCER	0.95	4.01	0.418	1756.68
									DAPSWDPVALK	0.886	2.26	0.17	1198.61
									EPVFVGGVPESLLTPR	0.95	2.98	0.331	1696.93
									GKIEQTQASEK	0.95	3.23	0.26	1218.63
									GPIYLGGVAPGK	0.95	3.18	0.29	1128.64
									HFVIDGHPVSFSK	0.95	3.28	0.453	1469.75
									IPFTDIYIGGAPPEILQSR	0.95	4.76	0.416	2087.12
									MLYYGEEHELSPK	0.95	2.9	0.271	1595.74
									RPELTETADQFILYLGSK	0.95	4.61	0.491	2081.09
									SLLSDVEELVEK	0.95	2.93	0.316	1360.72
									VDRDVEVEDFQR	0.95	3.01	0.281	1506.72
									YHEISIIYHNDKK	0.95	4.88	0.363	1659.85
									YNDGLWHDVIFIR	0.95	3.2	0.232	1647.83
Fibulin-1	FBLN1_HUMAN	77211.6	1	4	4	5	0.0004	0.0853	CVDVDECAPPAEPCGK	0.95	4.19	0.383	1803.73
									DSSCGTGYELTEDNSCK	0.95	3.85	0.388	1922.74
									MCVDVNECQR	0.95	2.65	0.137	1326.52
									SQETGDLDVGGLQETDK	0.95	5.55	0.452	1791.82
Fibulin-3	FBLN3_HUMAN	54546	1	3	3	4	0.0003	0.0832	DIDECDIVPDACK	0.95	3.18	0.503	1549.65
									GSFACQCPPGYQK	0.95	4.29	0.454	1499.64
									TCQDINECETTNECR	0.95	5.14	0.548	1929.74
GPI-APs identified from non-PLC treated HeLa samples using sugar analog capture enrichment. Unique peptides = Peptides; unque spectra = Spectra (U); total spectra = Spectra (T); percent total spectra = % total spectra; percent sequence coverage = % SeqCov; Best Sequest XCorr Score = Best XCorr; Best Sequest DCn Score = Best DCn; Calculated +1H Peptide Mass (AMU) = Calculated Peptide Mass (AMU); P…

## Sheet: SAE -PLC Replicate 3
Supplemental Table S5. Peptide list for GPI-APs identified in HeLa cells
Sugar Analog Enrichment (SAE) -PLC Replicate 3
Protein name	UniProt accession	MW (Da)	Protein ID probability	Peptides	Spectra (U)	Spectra (T)	% Total Spectra	% SeqCov	Peptide Sequence	Best Peptide ID probability	Best XCorr	Best DCn	Calculated Peptide Mass (AMU)
CD109 antigen	CD109_HUMAN	161692	1	6	6	7	0.0005	0.0574	ALSEFAALMNTER	0.95	2.59	0.196	1452.72
									DYIDGVYDNAEYAER	0.95	3.73	0.436	1792.77
									IVTLFSDFK	0.95	2.94	0.315	1069.59
									LSDSWQPR	0.867	2.06	0.14	988.485
									SNLIQQWLSQQSDLGVISK	0.95	3.57	0.433	2144.13
									TLTLPSLPLNSADEIYELR	0.95	2.36	0.451	2145.14
Alkaline phosphatase, tissue-nonspecific isozyme	PPBT_HUMAN	57305	1	4	4	5	0.0004	0.115	ANEGTVGVSAATER	0.95	3.11	0.328	1361.67
									GNSIFGLAPMLSDTDK	0.95	2.38	0.376	1665.82
									LDGLDLVDTWK	0.95	3.33	0.292	1274.66
									NVIMFLGDGMGVSTVTAAR	0.95	2.51	0.382	1938.98
Glypican-1	GPC1_HUMAN	61681.3	1	5	5	8	0.0006	0.143	DVQDFWISLPGTLCSEK	0.95	2.26	0.219	1994.95
									GCLANQADLDAEWR	0.95	3.78	0.375	1618.73
									GFSLSDVPQAEISGEHLR	0.95	3.9	0.45	1941.97
									NLLDSMVLITDK	0.95	3.62	0.318	1361.73
									TLQATFPGAFGELYTQNAR	0.95	4.39	0.571	2085.04
Glypican-5	GPC5_HUMAN	63707.6	1	2	2	2	0.0002	0.0402	HVVQLLQGR	0.95	2.65	0.304	1049.62
									NAAAFQETLETLIK	0.95	4.19	0.32	1548.83
Mesothelin	MSLN_HUMAN	68988.1	1	3	3	3	0.0002	0.0603	EIDESLIFYK	0.95	2.28	0.2	1256.64
									IQSFLGGAPTEDLK	0.95	4.18	0.311	1475.77
									TDAVLPLTVAEVQK	0.95	4.21	0.473	1483.84
Laminin subunit alpha-4	LAMA4_HUMAN	202526	1	14	14	16	0.0013	0.101	GKIEQTQASEK	0.95	3.16	0.31	1218.63
									GPIYLGGVAPGK	0.95	3.04	0.349	1128.64
									IQINNAENTMK	0.95	2.92	0.283	1275.64
									LAALSIEEGK	0.95	2.75	0.122	1030.58
									LVYMFNVGHK	0.95	2.52	0.149	1207.63
									MLYYGEEHELSPK	0.95	2.49	0.198	1611.74
									PVSSWPAYFSIVK	0.95	2.98	0.353	1480.78
									QYNDGLSHFVISSVSPTR	0.95	3.3	0.406	2006.99
									RPELTETADQFILYLGSK	0.95	4.56	0.419	2081.09
									SGVLSVSSGAAAHR	0.95	3.36	0.304	1298.68
									SLLSDVEELVEK	0.95	3.75	0.333	1360.72
									TLFPVVLEQLDDYNAK	0.95	4.52	0.426	1864.97
									VLEESLPPTEATWK	0.95	2.09	0.243	1599.83
									YHEISIIYHNDK	0.95	2.52	0.232	1531.75
Fibulin-1	FBLN1_HUMAN	77211.6	1	7	7	7	0.0005	0.137	CLAFECPENYR	0.95	3.15	0.353	1458.61
									CVDVDECAPPAEPCGK	0.95	3.81	0.323	1803.73
									DSSCGTGYELTEDNSCK	0.95	4.15	0.474	1922.74
									IIEVEEEQEDPYLNDR	0.95	5.6	0.477	1990.92
									MCVDVNECQR	0.95	2.88	0.334	1310.53
									SAATLQQEK	0.95	2.52	0.216	975.511
									SQETGDLDVGGLQETDK	0.95	5.64	0.422	1791.82
Fibulin-3	FBLN3_HUMAN	54546	1	3	3	3	0.0002	0.0771	GSFACQCPPGYQK	0.95	2.73	0.315	1499.64
									LNCEDIDECR	0.95	2.32	0.324	1323.53
									TCQDINECETTNECR	0.95	4.7	0.556	1929.74
GPI-APs identified from non-PLC treated HeLa samples using sugar analog capture enrichment. Unique peptides = Peptides; unque spectra = Spectra (U); total spectra = Spectra (T); percent total spectra = % total spectra; percent sequence coverage = % SeqCov; Best Sequest XCorr Score = Best XCorr; Best Sequest DCn Score = Best DCn; Calculated +1H Peptide Mass (AMU) = Calculated Peptide Mass (AMU); P…

## Sheet: SAE +PLC Replicate 1
Supplemental Table S5. Peptide list for GPI-APs identified in HeLa cells
Sugar Analog Enrichment (SAE) +PLC Replicate 1
Protein name	UniProt accession	MW (Da)	Protein ID probability	Peptides	Spectra (U)	Spectra (T)	% Total Spectra	% SeqCov	Peptide Sequence	Best Peptide ID probability	Best XCorr	Best DCn	Calculated Peptide Mass (AMU)
CD109 antigen	CD109_HUMAN	161692	1	28	38	42	0.0081	0.224	ADGNQLTLEER	0.95	3.61	0.326	1246.59
									AEQEGGMQFWVSSESK	0.95	4.71	0.566	1799.79
									AYFLGSK	0.914	1.9	0.18	785.419
									CFLEADPYIDIDQNVLHR	0.95	3.72	0.465	2218.06
									EALNMLTWR	0.95	2.22	0.283	1149.57
									FLIDTHNR	0.85	2.42	0.0742	1015.53
									FLVTAPGIIR	0.95	2.78	0.284	1086.67
									FMEENEGHIVDIHDFSLGSSPHVR	0.95	5.28	0.47	2753.26
									GQLVAVGK	0.904	1.76	0.11	771.472
									IEFPILEDSSELQLK	0.95	4.47	0.352	1760.93
									IPVQLVFK	0.95	2.71	0.217	943.598
									ISVFIQTDK	0.95	2.97	0.218	1050.58
									IVTLFSDFK	0.95	2.44	0.283	1069.59
									IVTLFSDFKPYK	0.95	3.07	0.411	1457.8
									LSDSWQPR	0.95	2.59	0.189	988.485
									LSSCDLCSDVQGCR	0.95	3.59	0.463	1656.68
									NNVVITVTQR	0.95	3.03	0.27	1143.65
									RNNVVITVTQR	0.95	3.64	0.307	1299.75
									SNGEFWDPGR	0.95	2.02	0.286	1165.49
									SNLIQQWLSQQSDLGVISK	0.95	5.25	0.479	2144.13
									SYSQSILLDLTDNR	0.95	3.22	0.293	1624.82
									TLSFSFPPNTVTGSER	0.95	3.24	0.462	1739.86
									TLTLPSLPLNSADEIYELR	0.95	3.99	0.509	2145.14
									TNIQVTVTGPSSPSPVK	0.95	4.48	0.408	1711.92
									TSLNILIK	0.95	2.97	0.055	901.572
									VGSPFELVVSGNK	0.95	2.35	0.151	1332.72
									VIHSELQGGNK	0.95	2.64	0.276	1181.63
									YTYGKPVK	0.95	1.85	0.265	955.525
Folate receptor alpha	FOLR1_HUMAN	29818.5	1	8	12	35	0.0067	0.366	CIQMWFDPAQGNPNEEVAR	0.95	6.06	0.521	2278
									DVSYLYR	0.867	1.8	0.187	915.457
									EDCEQWWEDCR	0.919	1.77	0.249	1612.58
									FNWNHCGEMAPACK	0.95	4.26	0.431	1722.68
									GWNWTSGFNK	0.95	2.92	0.37	1196.55
									NACCSTNTSQEAHK	0.95	3.48	0.522	1607.65
									TELLNVCMNAK	0.95	3.75	0.282	1292.63
									VLNVPLCK	0.95	2.68	0.239	942.544
Alkaline phosphatase, tissue-nonspecific isozyme	PPBT_HUMAN	57305	1	18	22	27	0.0052	0.445	AIGQAGSLTSSEDTLTVVTADHSHVFTFGGYTPR	0.95	4.6	0.491	3522.71
									DIAYQLMHNIR	0.95	3.43	0.368	1373.7
									DIDVIMGGGR	0.95	2.96	0.29	1032.51
									DWYSDNEMPPEALSQGCK	0.95	5.13	0.554	2142.87
									GFFLLVEGGR	0.95	2.79	0.319	1094.6
									GNSIFGLAPMLSDTDK	0.95	3.76	0.394	1681.81
									GQLHHNPGEETR	0.95	3	0.246	1374.65
									HETHGGEDVAVFSK	0.95	4.68	0.428	1512.71
									KPFTAILYGNGPGYK	0.95	3.33	0.202	1625.87
									KYMYPK	0.95	2.34	0.153	829.428
									LDGLDLVDTWK	0.95	3.55	0.391	1274.66
									LEMDKFPFVALSK	0.95	3.29	0.323	1524.81
									NVIMFLGDGMGVSTVTAAR	0.95	5.06	0.56	1954.97
									QALHEAVEMDR	0.95	1.85	0.382	1298.62
									TDVEYESDEK	0.95	1.89	0.264	1214.51
									VNHATPSAAYAHSADR	0.95	3.95	0.481	1667.79
									YALELQK	0.89	2.44	0.0636	864.483
									YMYPK	0.95	1.36	0.307	717.328
Complement decay-accelerating factor	DAF_HUMAN	41400.1	1	10	15	23	0.0044	0.325	DSVICLK	0.95	1.88	0.122	834.439
									EIYCPAPPQIDNGIIQGER	0.95	1.97	0.279	2173.01
									EPSLSPK	0.802	1.88	0.0724	757.409
									GFTMIGEHSIYCTVNNDEGEWSGPPPECR	0.95	5.65	0.574	3355.41
									LTCLQNLK	0.838	2.86	0.0203	990.529
									QPYITQNYFPVGTVVEYECR	0.95	5.11	0.449	2463.17
									QPYITQNYFPVGTVVEYECRPGYR	0.95	2.75	0.208	2936.4
									QSVTYACNK	0.95	2.43	0.39	1070.49
									TSFPEDTVITYK	0.95	2.58	0.405	1400.69
									WSTAVEFCK	0.95	2.26	0.283	1127.52
Glypican-1	GPC1_HUMAN	61681.3	1	14	20	22	0.0042	0.355	DVQDFWISLPGTLCSEK	0.95	4.23	0.5	1994.95
									GANLHLEETLAEFWAR	0.95	3.56	0.329	1856.93
									GFSLSDVPQAEISGEHLR	0.95	4.5	0.499	1941.97
									KVAQVPLGPECSR	0.95	4.28	0.425	1440.76
									NLLDSMVLITDK	0.95	3.34	0.184	1377.73
									PCPDYCR	0.95	1.57	0.252	967.376
									QLHPQLLLPDDYLDCLGK	0.95	3.09	0.358	2138.1
									SFDDHFQHLLNDSER	0.95	2.54	0.315	1860.81
									SFVQGLGVASDVVR	0.95	4	0.26	1433.77
									SHAELETALR	0.95	2.17	0.121	1126.59
									TLQATFPGAFGELYTQNAR	0.95	4.6	0.544	2085.04
									TPLTHALPGLSEQEGQK	0.95	3.84	0.272	1805.94
									VLQAMLATQLR	0.95	2.69	0.298	1259.71
									VNPQGPGPEEK	0.95	2.02	0.224	1151.57
Melanotransferrin	TRFM_HUMAN	80213.8	1	13	15	15	0.0029	0.214	AQDLFGDDHNK	0.95	2.55	0.221	1259.57
									CGDMAVAFR	0.95	2.52	0.343	1026.45
									DSSHAFTLDELR	0.95	2.63	0.198	1390.66
									EAGIQPSLLCVR	0.95	2.72	0.231	1342.71
									HSTVLENTDGK	0.95	3.29	0.506	1200.59
									LKPEIQCVSAK	0.95	2.73	0.225	1272.7
									NYPSSLCALCVGDEQGR	0.95	3.68	0.417	1925.85
									PDTNIFTVYGLLDK	0.95	3.28	0.336	1595.83
									SCHAGFGSPAGWDVPVGALIQR	0.95	4.79	0.562	2282.11
									SSHVTIDTLK	0.95	2.35	0.199	1100.59
									VPAHAVVVR	0.95	2.5	0.176	947.578
									WCATSDPEQHK	0.95	2.44	0.332	1358.58
									YYDYSGAFR	0.95	2.49	0.363	1141.49
Urokinase plasminogen activator surface receptor	UPAR_HUMAN	36977.2	1	6	8	9	0.0017	0.307	CNEGPILELENLPQNGR	0.95	4.15	0.434	1952.95
									GPMNQCLVATGTHEPK	0.95	3.73	0.475	1755.82
									ITSLTEVVCGLDLCNQGNSGR	0.95	4.91	0.489	2293.09
									LWEEGEELELVEK	0.95	4.5	0.331	1602.79
									SGCNHPDLDVQYR	0.95	3.27	0.408	1560.69
									SPEEQCLDVVTHWIQEGEEGRPK	0.95	6.54	0.401	2723.27
CD59 glycoprotein	CD59_HUMAN	14177.2	1	4	5	6	0.0012	0.25	AGLQVYNK	0.95	3.12	0.175	892.489
									ENELTYYCCK	0.95	3.08	0.389	1379.56
									FEHCNFNDVTTR	0.95	4.47	0.253	1540.65
									LRENELTYYCCK	0.95	3.47	0.406	1649.73
Carboxypeptidase M	CBPM_HUMAN	50515.2	1	3	4	4	0.0008	0.079	ELLLHLIDYLVTSDGK	0.95	2.57	0.259	1829.01
									ENYNQYDLNR	0.95	3.04	0.268	1328.59
									NLWVLVVGR	0.95	2.17	0.264	1055.64
Glypican-5	GPC5_HUMAN	63707.6	1	3	3	3	0.0006	0.0664	NAAAFQETLETLIK	0.95	4.32	0.364	1548.83
									NSEETLANR	0.95	2.87	0.231	1033.49
									QDMQQFLQTSSSTLK	0.95	3.87	0.42	1741.84
5'-nucleotidase	5NTD_HUMAN	63369	0.999	2	3	3	0.0006	0.0523	IIALGHSGFEMDK	0.95	2.73	0.218	1417.71
									VLPVGDEVVGIVGYTSK	0.95	3.42	0.537	1731.95
Lymphocyte function-associated antigen 3	LFA3_HUMAN	28147.9	0.999	3	3	3	0.0006	0.072	AFSSFK	0.898	1.66	0.212	686.351
									DKVAELENSEFR	0.95	3.22	0.263	1436.7
									VAELENSEFR	0.88	1.72	0.116	1193.58
Cadherin-13	CAD13_HUMAN	78186.5	1	3	3	3	0.0006	0.0504	DLHPNTDPFK	0.95	2.94	0.142	1183.57
									INENTGSVSVTR	0.95	3.69	0.397	1276.65
									SIVVSPILIPENQR	0.95	2.76	0.403	1564.91
Mesothelin	MSLN_HUMAN	68988.1	0.998	2	2	2	0.0004	0.0317	EIDESLIFYK	0.95	2.39	0.126	1256.64
									LLGPHVEGLK	0.95	2.37	0.27	1062.63
NKG2D ligand 3	N2DL3_HUMAN	27950.4	0.999	2	2	2	0.0004	0.0984	DSGLTTFFK	0.95	2.42	0.192	1015.51
									HGQQWCEVQSQVDQK	0.946	4.37	0.011	1857.82
Growth arrest-specific protein 1	GAS1_HUMAN	35693.8	0.998	2	2	2	0.0004	0.11	RGPALEDCDCAQDENCK	0.95	3.9	0.521	2037.81
									TSGGGAGGPGAGGVMGCTEAR	0.95	3.06	0.473	1822.78
Testisin	TEST_HUMAN	34884.6	0.998	2	2	2	0.0004	0.086	DIFGDMVCAGNAQGGK	0.95	4.01	0.393	1639.72
									IVGGEDAELGR	0.95	2.21	0.235	1115.57
Laminin subunit alpha-4	LAMA4_HUMAN	202526	1	8	8	8	0.0015	0.0658	AESSSDEAVADTSR	0.95	3.31	0.373	1424.61
									AHLPLDINFR	0.95	2.96	0.212	1195.66
									DVEIPLDSKPVSSWPAYFSIVK	0.95	3.18	0.286	2477.3
									EPVFVGGVPESLLTPR	0.95	3.05	0.217	1696.93
									IPFTDIYIGGAPPEILQSR	0.95	2.74	0.167	2087.12
									NSHCHLSNSPR	0.95	2.19	0.197	1308.59
									SLLSDVEELVEK	0.95	3.42	0.324	1360.72
									TLFPVVLEQLDDYNAK	0.95	5.39	0.43	1864.97
Voltage-dependent calcium channel subunit alpha-2/delta-1	CA2D1_HUMAN	124572	1	6	7	7	0.0013	0.0607	AQEIFNK	0.95	2.61	0.116	849.447
									DPCAGPVCDCK	0.95	3.26	0.502	1278.49
									FVVTDGGITR	0.95	3.15	0.214	1064.57
									IKPVFIEDANFGR	0.95	4.09	0.372	1505.81
									INTQEYLDVLGR	0.95	3.51	0.379	1420.74
									TPNNPSCNADLINR	0.95	3.97	0.527	1585.74
Fibulin-1	FBLN1_HUMAN	77211.6	0.998	2	2	2	0.0004	0.0484	DSSCGTGYELTEDNSCK	0.95	2.99	0.554	1923.72
									SQETGDLDVGGLQETDK	0.95	5.01	0.5	1791.82
Glypican-4	GPC4_HUMAN	62412.5	0.998	2	2	2	0.0004	0.0594	LVNSQYHFTDEYLECVSK	0.95	3.5	0.445	2233.01
									MAAGNGNEDDCWNGK	0.95	3.07	0.515	1641.58
Intercellular adhesion molecule 5	ICAM5_HUMAN	97114.6	0.996	2	2	2	0.0004	0.0325	SDGGAVLALGLLGPVTR	0.915	2.36	0.171	1595.91
									SGELGAVIEGLLR	0.95	3.46	0.139	1313.74
Deoxyribonuclease-1-like 1	DNSL1_HUMAN	33893.2	0.998	2	2	2	0.0004	0.116	FDGSGPYSTLSSPQLGR	0.95	2.98	0.364	1769.83
									TEPGFHWVIADGEDTTVR	0.95	4.51	0.485	2029.96
GPI-APs identified from PLC treated HeLa samples using sugar analog capture enrichment. Unique peptides = Peptides; unque spectra = Spectra (U); total spectra = Spectra (T); percent total spectra = % total spectra; percent sequence coverage = % SeqCov; Best Sequest XCorr Score = Best XCorr; Best Sequest DCn Score = Best DCn; Calculated +1H Peptide Mass (AMU) = Calculated Peptide Mass (AMU); PLC =…

## Sheet: SAE +PLC Replicate 2
Supplemental Table S5. Peptide list for GPI-APs identified in HeLa cells
Sugar Analog Enrichment (SAE) +PLC Replicate 2
Protein name	UniProt accession	MW (Da)	Protein ID probability	Peptides	Spectra (U)	Spectra (T)	% Total Spectra	% SeqCov	Peptide Sequence	Best Peptide ID probability	Best XCorr	Best DCn	Calculated Peptide Mass (AMU)
CD109 antigen	CD109_HUMAN	161692	1	10	11	12	0.0009	0.0803	ADGNQLTLEER	0.95	1.92	0.236	1245.61
									AYFLGSK	0.95	2.02	0.154	785.419
									EALNMLTWR	0.95	2.44	0.206	1133.58
									ELSYMVVSR	0.944	2.08	0.153	1099.55
									IVTLFSDFKPYK	0.95	3.03	0.351	1457.8
									NSLGGFASTQDTTVALK	0.95	3.16	0.27	1709.87
									SNGEFWDPGR	0.95	2.61	0.261	1164.51
									TNIQVTVTGPSSPSPVK	0.95	4.17	0.43	1711.92
									VGSPFELVVSGNK	0.95	2.72	0.333	1332.72
									VIHSELQGGNK	0.95	2.87	0.331	1181.63
Folate receptor alpha	FOLR1_HUMAN	29818.5	1	8	11	25	0.0018	0.327	CIQMWFDPAQGNPNEEVAR	0.95	4.66	0.538	2278
									EDCEQWWEDCR	0.95	4.01	0.482	1612.58
									FNWNHCGEMAPACK	0.95	3.52	0.413	1737.69
									KNACCSTNTSQEAHK	0.95	2.8	0.356	1735.75
									NACCSTNTSQEAHK	0.95	3.09	0.293	1607.65
									TELLNVCMNAK	0.95	2.87	0.3	1308.63
									TSYTCK	0.911	1.41	0.235	759.334
									VLNVPLCK	0.95	2.64	0.122	942.544
Alkaline phosphatase, tissue-nonspecific isozyme	PPBT_HUMAN	57305	1	9	9	13	0.0009	0.2	DIAYQLMHNIR	0.95	2.56	0.259	1373.7
									DIDVIMGGGR	0.95	3.11	0.196	1032.51
									GFFLLVEGGR	0.95	2.74	0.236	1094.6
									GQLHHNPGEETR	0.95	3.32	0.322	1374.65
									KPFTAILYGNGPGYK	0.95	3.58	0.176	1625.87
									LDGLDLVDTWK	0.95	2.62	0.359	1274.66
									QALHEAVEMDR	0.95	2.08	0.422	1298.62
									SVGIVTTTR	0.95	2.36	0.241	933.536
									VNHATPSAAYAHSADR	0.95	3.57	0.524	1667.79
Complement decay-accelerating factor	DAF_HUMAN	41400.1	1	9	9	14	0.001	0.223	DHYGYR	0.95	1.92	0.162	810.353
									DSVICLK	0.922	1.9	0.0685	834.439
									EIYCPAPPQIDNGIIQGER	0.95	3.65	0.347	2170.06
									GSQWSDIEEFCNR	0.95	3.02	0.352	1627.68
									KSCPNPGEIR	0.95	2.3	0.162	1157.57
									QSVTYACNK	0.95	1.75	0.356	1070.49
									SCPNPGEIR	0.915	1.81	0.253	1029.48
									TSFPEDTVITYK	0.95	3.02	0.437	1400.69
									WSTAVEFCK	0.95	2.62	0.373	1127.52
Glypican-1	GPC1_HUMAN	61681.3	1	9	10	12	0.0009	0.204	GCLANQADLDAEWR	0.95	4.34	0.402	1618.73
									MALSTASDDR	0.95	2.96	0.231	1066.48
									NLLDSMVLITDK	0.95	3.36	0.322	1361.73
									PCPDYCR	0.95	2.48	0.255	967.376
									SFVQGLGVASDVVR	0.95	3.33	0.317	1433.77
									SHAELETALR	0.95	2.19	0.0955	1126.59
									TLQATFPGAFGELYTQNAR	0.95	4.15	0.335	2085.04
									TPLTHALPGLSEQEGQK	0.95	3.51	0.393	1805.94
									VLQAMLATQLR	0.95	3.16	0.108	1243.72
Melanotransferrin	TRFM_HUMAN	80213.8	1	7	7	8	0.0006	0.111	ADTDGGLIFR	0.95	2.83	0.297	1064.54
									CGDMAVAFR	0.95	3	0.322	1026.45
									CLVENAGDVAFVR	0.95	3.81	0.262	1449.72
									LKPEIQCVSAK	0.95	2.55	0.287	1272.7
									NYPSSLCALCVGDEQGR	0.95	3.16	0.342	1925.85
									SEDYELLCPNGAR	0.95	2.34	0.306	1523.68
									VPAHAVVVR	0.95	2	0.274	947.578
Urokinase plasminogen activator surface receptor	UPAR_HUMAN	36977.2	1	3	3	5	0.0004	0.122	SGCNHPDLDVQYR	0.95	3.69	0.376	1560.69
									VEECALGQDLCR	0.95	3.53	0.356	1449.65
									YLECISCGSSDMSCER	0.95	4.32	0.524	1953.74
CD59 glycoprotein	CD59_HUMAN	14177.2	1	3	5	9	0.0006	0.188	ENELTYYCCK	0.95	3.17	0.325	1379.56
									FEHCNFNDVTTR	0.95	3.52	0.205	1539.66
									LRENELTYYCCK	0.95	4.33	0.335	1648.75
Glypican-5	GPC5_HUMAN	63707.6	0.998	2	2	2	0.0001	0.0402	DVSPFGNIPQR	0.95	2.64	0.138	1229.63
									GIDPVINQIIDK	0.95	2.14	0.233	1324.75
Cadherin-13	CAD13_HUMAN	78287.6	1	3	3	3	0.0002	0.0449	DDPTTGAWR	0.95	2.46	0.162	1018.46
									SIVVSPILIPENQR	0.95	3.11	0.367	1564.91
									YEVSSPYFK	0.893	1.53	0.329	1119.54
Mesothelin	MSLN_HUMAN	68988.1	1	4	4	4	0.0003	0.0825	EIDESLIFYK	0.95	2.04	0.248	1256.64
									LLGPHVEGLK	0.95	2.38	0.193	1062.63
									LVSCPGPLDQDQQEAAR	0.95	2.51	0.244	1883.89
									VNAIPFTYEQLDVLK	0.95	2.1	0.2	1749.94
NKG2D ligand 3	N2DL3_HUMAN	27950.4	0.998	2	2	2	0.0001	0.0861	MSCECEADGYIR	0.95	3.35	0.304	1506.57
									WTVVHAGAR	0.95	2.73	0.208	996.537
Growth arrest-specific protein 1	GAS1_HUMAN	35693.8	1	3	3	3	0.0002	0.11	GPALEDCDCAQDENCK	0.95	4.7	0.485	1881.71
									RGPALEDCDCAQDENCK	0.95	4.39	0.491	2037.81
									TSGGGAGGPGAGGVMGCTEAR	0.95	3.94	0.484	1806.79
Testisin	TEST_HUMAN	34884.6	0.998	2	2	3	0.0002	0.0828	DACFGDSGGPLACNK	0.95	3.86	0.442	1568.65
									YFVSNIYLSPR	0.95	2.76	0.263	1358.71
NKG2D ligand 2	N2DL2_HUMAN	27368.7	0.997	2	2	2	0.0001	0.0854	EVVDILTEQLR	0.95	3.35	0.257	1314.73
									TVTPVSPLGK	0.939	1.9	0.179	998.588
Major prion protein	PRIO_HUMAN	27632.7	0.999	2	2	2	0.0001	0.0791	PIIHFGSDYEDR	0.95	3.31	0.38	1448.68
									YPNQVYYR	0.95	2.54	0.232	1102.53
Laminin subunit alpha-4	LAMA4_HUMAN	202526	1	4	4	4	0.0003	0.0296	AESSSDEAVADTSR	0.95	3.94	0.459	1424.61
									GKIEQTQASEK	0.95	2.58	0.185	1218.63
									IYDAVSGIDTQIIYHK	0.95	2.77	0.319	1835.95
									YNDGLWHDVIFIR	0.866	2.45	0.102	1647.83
Voltage-dependent calcium channel subunit alpha-2/delta-1	CA2D1_HUMAN	124572	1	3	3	3	0.0002	0.029	DPCAGPVCDCK	0.95	3.09	0.372	1278.49
									FVVTDGGITR	0.95	2.85	0.243	1064.57
									GPIQWMACENK	0.95	2.92	0.356	1333.6
Fibulin-1	FBLN1_HUMAN	77211.6	1	3	3	3	0.0002	0.0612	CVDVDECAPPAEPCGK	0.95	3.71	0.269	1803.73
									MCVDVNECQR	0.95	2.49	0.303	1310.53
									SQETGDLDVGGLQETDK	0.95	5.56	0.419	1791.82
GPI-APs identified from PLC treated HeLa samples using sugar analog capture enrichment. Unique peptides = Peptides; unque spectra = Spectra (U); total spectra = Spectra (T); percent total spectra = % total spectra; percent sequence coverage = % SeqCov; Best Sequest XCorr Score = Best XCorr; Best Sequest DCn Score = Best DCn; Calculated +1H Peptide Mass (AMU) = Calculated Peptide Mass (AMU); PLC =…

## Sheet: SAE +PLC Replicate 3
Supplemental Table S5. Peptide list for GPI-APs identified in HeLa cells
Sugar Analog Enrichment (SAE) +PLC Replicate 3
Protein name	UniProt accession	MW (Da)	Protein ID probability	Peptides	Spectra (U)	Spectra (T)	% Total Spectra	% SeqCov	Peptide Sequence	Best Peptide ID probability	Best XCorr	Best DCn	Calculated Peptide Mass (AMU)
CD109 antigen	CD109_HUMAN	161692	1	10	10	12	0.0013	0.0851	AEQEGGMQFWVSSESK	0.95	3.6	0.456	1799.79
									DYIDGVYDNAEYAER	0.95	3.04	0.402	1792.77
									ELSYMVVSR	0.95	2.29	0.244	1083.55
									IVTLFSDFK	0.95	2.87	0.116	1069.59
									IVTLFSDFKPYK	0.95	2.7	0.36	1457.8
									NSLGGFASTQDTTVALK	0.95	3.72	0.425	1709.87
									SNGEFWDPGR	0.95	3.4	0.342	1164.51
									SYSQSILLDLTDNR	0.95	2.61	0.29	1624.82
									TNIQVTVTGPSSPSPVK	0.95	3.71	0.453	1711.92
									VGSPFELVVSGNK	0.95	3.31	0.32	1332.72
Folate receptor alpha	FOLR1_HUMAN	29818.5	1	8	8	30	0.0033	0.366	CIQMWFDPAQGNPNEEVAR	0.95	4.36	0.534	2278
									DVSYLYR	0.95	2.27	0.161	915.457
									EDCEQWWEDCR	0.95	3.95	0.504	1612.58
									FNWNHCGEMAPACK	0.95	3.45	0.4	1737.69
									GWNWTSGFNK	0.95	3.39	0.178	1196.55
									NACCSTNTSQEAHK	0.95	3.27	0.341	1607.65
									TELLNVCMNAK	0.95	2.6	0.241	1308.63
									VLNVPLCK	0.95	2.81	0.187	942.544
Alkaline phosphatase, tissue-nonspecific isozyme	PPBT_HUMAN	57305	1	9	9	13	0.0014	0.221	ANEGTVGVSAATER	0.95	3.73	0.318	1361.67
									DIAYQLMHNIR	0.95	2.89	0.41	1373.7
									DWYSDNEMPPEALSQGCK	0.95	2.53	0.244	2142.87
									GFFLLVEGGR	0.95	2.96	0.295	1094.6
									HETHGGEDVAVFSK	0.95	4.39	0.518	1512.71
									LDGLDLVDTWK	0.95	2.83	0.286	1274.66
									NVIMFLGDGMGVSTVTAAR	0.95	4.39	0.527	1970.97
									SVGIVTTTR	0.95	2.34	0.241	933.536
									TDVEYESDEK	0.95	3.01	0.356	1214.51
Complement decay-accelerating factor	DAF_HUMAN	41400.1	1	5	5	7	0.0008	0.165	EIYCPAPPQIDNGIIQGER	0.95	3.63	0.447	2170.06
									GSQWSDIEEFCNR	0.95	3.57	0.385	1627.68
									KSCPNPGEIR	0.95	3.38	0.237	1157.57
									QSVTYACNK	0.95	2.04	0.284	1070.49
									TSFPEDTVITYK	0.95	3.34	0.476	1400.69
Glypican-1	GPC1_HUMAN	61681.3	1	5	5	6	0.0007	0.116	MALSTASDDR	0.95	3.38	0.317	1066.48
									NLLDSMVLITDK	0.95	2.8	0.293	1361.73
									SFVQGLGVASDVVR	0.95	3.9	0.392	1433.77
									TPLTHALPGLSEQEGQK	0.95	3.6	0.334	1805.94
									VAQVPLGPECSR	0.95	2.38	0.26	1312.67
Melanotransferrin	TRFM_HUMAN	80213.8	1	5	5	5	0.0006	0.084	AQDLFGDDHNK	0.95	3.27	0.196	1259.57
									NYPSSLCALCVGDEQGR	0.95	4.08	0.397	1925.85
									SEDYELLCPNGAR	0.95	3.44	0.299	1523.68
									SSHVTIDTLK	0.95	2.64	0.228	1100.59
									WCATSDPEQHK	0.95	2.69	0.193	1358.58
Urokinase plasminogen activator surface receptor	UPAR_HUMAN	36977.2	1	4	4	7	0.0008	0.161	LWEEGEELELVEK	0.95	3.52	0.252	1602.79
									SGCNHPDLDVQYR	0.95	3.61	0.401	1560.69
									VEECALGQDLCR	0.95	3.89	0.518	1449.65
									YLECISCGSSDMSCER	0.95	4.35	0.557	1953.74
Carboxypeptidase M	CBPM_HUMAN	50515.2	1	4	4	6	0.0007	0.0767	ASLIEYIK	0.95	2.73	0.226	936.54
									IGIPEFK	0.886	2.49	0.0782	803.466
									KPDCYYSIGR	0.95	3.35	0.407	1258.59
									NLWVLVVGR	0.95	2.75	0.214	1055.64
5'-nucleotidase	5NTD_HUMAN	63369	1	3	3	3	0.0003	0.0592	IIALGHSGFEMDK	0.95	2.97	0.265	1417.71
									LEQTSEDSSK	0.873	2.19	0.174	1123.51
									YPFIVTSDDGR	0.95	3.27	0.24	1269.61
Cadherin-13	CAD13_HUMAN	78287.6	0.998	2	2	2	0.0002	0.0295	INENTGSVSVTR	0.95	3.74	0.329	1276.65
									YEVSSPYFK	0.95	2.17	0.235	1119.54
Mesothelin	MSLN_HUMAN	68988.1	1	4	4	4	0.0004	0.0778	EIDESLIFYK	0.95	2.51	0.216	1256.64
									GHEMSPQAPR	0.95	1.91	0.236	1109.52
									IQSFLGGAPTEDLK	0.95	2.46	0.171	1475.77
									VNAIPFTYEQLDVLK	0.95	2.59	0.221	1749.94
NKG2D ligand 3	N2DL3_HUMAN	27950.4	0.998	2	2	2	0.0002	0.111	HGQQWCEVQSQVDQK	0.95	4.52	0.41	1856.83
									MSCECEADGYIR	0.95	2.92	0.322	1506.57
NKG2D ligand 2	N2DL2_HUMAN	27368.7	1	3	3	3	0.0003	0.126	DIQLENYTPK	0.95	2.77	0.271	1220.62
									EVVDILTEQLR	0.95	3.31	0.166	1314.73
									MWTTVHPGAR	0.95	2.92	0.31	1155.57
Major prion protein	PRIO_HUMAN	27632.7	0.998	2	2	2	0.0002	0.0711	PGGWNTGGSR	0.95	2.9	0.375	988.46
									YPNQVYYR	0.95	2.36	0.188	1102.53
Laminin subunit alpha-4	LAMA4_HUMAN	202526	1	9	9	9	0.001	0.0592	CAPGYYGNPLLIGSTCK	0.95	2.41	0.249	1870.88
									CICNENYAGPNCER	0.95	4.2	0.517	1756.68
									GKIEQTQASEK	0.95	3.18	0.307	1218.63
									GPIYLGGVAPGK	0.95	3.1	0.346	1128.64
									IQINNAENTMK	0.95	2.74	0.236	1275.64
									LITEEANR	0.95	2.48	0.153	945.5
									LTLSELDDIIK	0.95	2.66	0.178	1259.71
									NDNLVYVYNLGTK	0.95	4.63	0.486	1512.77
									NSHCHLSNSPR	0.95	2.34	0.275	1308.59
Voltage-dependent calcium channel subunit alpha-2/delta-1	CA2D1_HUMAN	124572	0.996	2	2	2	0.0002	0.0245	IIMLFTDGGEER	0.911	2.4	0.148	1380.68
									KTPNNPSCNADLINR	0.95	3.62	0.231	1713.83
Fibulin-1	FBLN1_HUMAN	77211.6	1	4	4	4	0.0004	0.0853	CVDVDECAPPAEPCGK	0.95	3.7	0.319	1803.73
									DSSCGTGYELTEDNSCK	0.95	3.79	0.368	1922.74
									SQETGDLDVGGLQETDK	0.95	4.51	0.433	1791.82
									TGYYFDGISR	0.95	3.05	0.392	1178.55
Ly6/PLAUR domain-containing protein 6B	LPD6B_HUMAN	20655.1	0.998	2	2	2	0.0002	0.148	CFTCENAGDNYNCNR	0.95	4.9	0.521	1894.69
									SECHFVGCHHSR	0.95	2.41	0.241	1512.62
GPI-APs identified from PLC treated HeLa samples using sugar analog capture enrichment. Unique peptides = Peptides; unque spectra = Spectra (U); total spectra = Spectra (T); percent total spectra = % total spectra; percent sequence coverage = % SeqCov; Best Sequest XCorr Score = Best XCorr; Best Sequest DCn Score = Best DCn; Calculated +1H Peptide Mass (AMU) = Calculated Peptide Mass (AMU); PLC =…

## Sheet: LE -PLC Replicate 1
Supplemental Table S5. Peptide list for GPI-APs identified in HeLa cells
Lectin Enrichment (LE) -PLC Replicate 1
Protein name	UniProt accession	MW (Da)	Protein ID probability	Peptides	Spectra (U)	Spectra (T)	% Total Spectra	% SeqCov	Peptide Sequence	Best Peptide ID probability	Best XCorr	Best DCn	Calculated Peptide Mass (AMU)
CD59 glycoprotein	CD59_HUMAN	14177.2	0.998	2	2	2	0.000839	0.172	ENELTYYCCK	0.95	2.39	0.42	1379.56
									FEHCNFNDVTTR	0.95	2.46	0.325	1539.66
5'-nucleotidase	5NTD_HUMAN	63369	1	6	7	7	0.00294	0.186	GVDVVVGGHSNTFLYTGNPPSK	0.95	3.45	0.351	2246.11
									HDSGDQDINVVSTYISK	0.95	3.26	0.266	1878.87
									VILPNFLANGGDGFQMIK	0.95	2.67	0.228	1951.98
									VLPVGDEVVGIVGYTSK	0.95	3.89	0.526	1731.95
									YGQSTGEFLQVGGIHVVYDLSR	0.95	2.57	0.398	2426.2
									YPFIVTSDDGR	0.95	3.01	0.313	1269.61
Fibulin-1	FBLN1_HUMAN	77211.6	1	4	4	4	0.00168	0.0782	DCSLPYATESK	0.916	2.29	0.136	1270.56
									DSSCGTGYELTEDNSCK	0.95	3.93	0.55	1923.72
									SQETGDLDVGGLQETDK	0.95	4.5	0.468	1792.81
									TGYYFDGISR	0.95	2.23	0.454	1178.55
Fibulin-3	FBLN3_HUMAN	54546	1	4	4	4	0.00168	0.105	DIDECDIVPDACK	0.95	2.63	0.439	1549.65
									GSFACQCPPGYQK	0.95	3.67	0.468	1499.64
									SGNENGEFYLR	0.95	1.96	0.233	1286.56
									TCQDINECETTNECR	0.95	4.4	0.564	1929.74
GPI-APs identified from non-PLC treated HeLa samples using lectin affinity enrichment. Unique peptides = Peptides; unque spectra = Spectra (U); total spectra = Spectra (T); percent total spectra = % total spectra; percent sequence coverage = % SeqCov; Best Sequest XCorr Score = Best XCorr; Best Sequest DCn Score = Best DCn; Calculated +1H Peptide Mass (AMU) = Calculated Peptide Mass (AMU); PLC = …

## Sheet: LE -PLC Replicate 2
Supplemental Table S5. Peptide list for GPI-APs identified in HeLa cells
Lectin Enrichment (LE) -PLC Replicate 2
Protein name	UniProt accession	MW (Da)	Protein ID probability	Peptides	Spectra (U)	Spectra (T)	% Total Spectra	% SeqCov	Peptide Sequence	Best Peptide ID probability	Best XCorr	Best DCn	Calculated Peptide Mass (AMU)
No GPI anchored proteins were identified in this run.
GPI-APs identified from non-PLC treated HeLa samples using lectin affinity enrichment. Unique peptides = Peptides; unque spectra = Spectra (U); total spectra = Spectra (T); percent total spectra = % total spectra; percent sequence coverage = % SeqCov; Best Sequest XCorr Score = Best XCorr; Best Sequest DCn Score = Best DCn; Calculated +1H Peptide Mass (AMU) = Calculated Peptide Mass (AMU); PLC = …

## Sheet: LE -PLC Replicate 3
Supplemental Table S5. Peptide list for GPI-APs identified in HeLa cells
Lectin Enrichment (LE) -PLC Replicate 3
Protein name	UniProt accession	MW (Da)	Protein ID probability	Peptides	Spectra (U)	Spectra (T)	% Total Spectra	% SeqCov	Peptide Sequence	Best Peptide ID probability	Best XCorr	Best DCn	Calculated Peptide Mass (AMU)
CD109 antigen	CD109_HUMAN	161692	1	13	13	13	0.0015	0.107	ADGNQLTLEER	0.919	2.33	0.141	1245.61
									ALSEFAALMNTER	0.95	2.55	0.236	1468.71
									EALNMLTWR	0.95	2.61	0.171	1133.58
									GDVTLTFLPLSFWGK	0.95	3.55	0.467	1680.9
									IPVQLVFK	0.95	2.5	0.195	943.598
									IVTLFSDFK	0.95	2.65	0.282	1069.59
									IVTLFSDFKPYK	0.95	3.17	0.356	1457.8
									LSSCDLCSDVQGCR	0.95	2.84	0.257	1656.68
									NSLGGFASTQDTTVALK	0.95	3.25	0.327	1709.87
									SNLIQQWLSQQSDLGVISK	0.95	5.24	0.468	2144.13
									SSMAVHSLFK	0.95	2.92	0.381	1106.57
									TLTLPSLPLNSADEIYELR	0.95	3.97	0.559	2145.14
									TSLNILIK	0.949	2.36	0.0631	901.572
Folate receptor alpha	FOLR1_HUMAN	29818.5	1	4	4	8	0.0009	0.214	CIQMWFDPAQGNPNEEVAR	0.95	4.39	0.434	2278
									EDCEQWWEDCR	0.95	3.7	0.487	1612.58
									FNWNHCGEMAPACK	0.95	3.54	0.356	1721.7
									TELLNVCMNAK	0.95	2.88	0.309	1292.63
Alkaline phosphatase, tissue-nonspecific isozyme	PPBT_HUMAN	57305	1	13	13	20	0.0022	0.345	ANEGTVGVSAATER	0.95	4.09	0.379	1361.67
									DIAYQLMHNIR	0.95	3.16	0.354	1389.69
									DIDVIMGGGR	0.95	2.91	0.259	1032.51
									DWYSDNEMPPEALSQGCK	0.95	4.86	0.56	2126.88
									FPFVALSK	0.847	2.37	0.0659	908.524
									GFFLLVEGGR	0.95	3.29	0.317	1094.6
									GQLHHNPGEETR	0.95	2.66	0.264	1374.65
									HETHGGEDVAVFSK	0.95	4.04	0.507	1512.71
									KPFTAILYGNGPGYK	0.846	2.35	0.135	1625.87
									LDGLDLVDTWK	0.95	3.29	0.389	1274.66
									NVIMFLGDGMGVSTVTAAR	0.95	4.55	0.47	1954.97
									TYNTNAQVPDSAGTATAYLCGVK	0.95	4.65	0.52	2402.13
									VNHATPSAAYAHSADR	0.95	3.8	0.485	1667.79
Complement decay-accelerating factor	DAF_HUMAN	41400.1	1	4	4	5	0.0006	0.165	EIYCPAPPQIDNGIIQGER	0.95	4.1	0.503	2170.06
									IPGEKDSVICLK	0.95	2.36	0.133	1358.74
									QPYITQNYFPVGTVVEYECR	0.95	4.51	0.575	2463.17
									TSFPEDTVITYK	0.95	2.76	0.407	1400.69
Melanotransferrin	TRFM_HUMAN	80213.8	0.998	2	2	2	0.0002	0.0312	ADTDGGLIFR	0.95	3.47	0.278	1064.54
									CLAEGAGDVAFVK	0.95	3.63	0.368	1336.66
Urokinase plasminogen activator surface receptor	UPAR_HUMAN	36977.2	0.998	2	2	2	0.0002	0.0985	CNEGPILELENLPQNGR	0.95	3.71	0.275	1952.95
									YLECISCGSSDMSCER	0.95	4.65	0.559	1953.74
CD59 glycoprotein	CD59_HUMAN	14177.2	0.998	2	2	3	0.0003	0.188	FEHCNFNDVTTR	0.95	3.91	0.145	1539.66
									LRENELTYYCCK	0.95	3.5	0.258	1648.75
Ly6/PLAUR domain-containing protein 3	LYPD3_HUMAN	35969.7	0.998	2	2	2	0.0002	0.0607	GCVQDEFCTR	0.95	3.21	0.444	1271.51
									LTGGAAGHQDR	0.95	3.3	0.336	1082.53
Reticulon-4 receptor	RTN4R_HUMAN	50709.1	0.998	2	2	2	0.0002	0.074	CGLQELGPGLFR	0.95	3.57	0.224	1346.69
									VTTSCPQQGLQAVPVGIPAASQR	0.95	3.72	0.499	2365.23
Fibulin-1	FBLN1_HUMAN	77211.6	0.998	2	2	2	0.0002	0.0398	CLAFECPENYR	0.95	2.25	0.165	1458.61
									SQETGDLDVGGLQETDK	0.95	5.25	0.408	1791.82
GPI-APs identified from non-PLC treated HeLa samples using lectin affinity enrichment. Unique peptides = Peptides; unque spectra = Spectra (U); total spectra = Spectra (T); percent total spectra = % total spectra; percent sequence coverage = % SeqCov; Best Sequest XCorr Score = Best XCorr; Best Sequest DCn Score = Best DCn; Calculated +1H Peptide Mass (AMU) = Calculated Peptide Mass (AMU); PLC = …

## Sheet: LE +PLC Replicate 1
Supplemental Table S5. Peptide list for GPI-APs identified in HeLa cells
Lectin Enrichment (LE) +PLC Replicate 1
Protein name	UniProt accession	MW (Da)	Protein ID probability	Peptides	Spectra (U)	Spectra (T)	% Total Spectra	% SeqCov	Peptide Sequence	Best Peptide ID probability	Best XCorr	Best DCn	Calculated Peptide Mass (AMU)
CD109 antigen	CD109_HUMAN	161692	1	14	17	20	0.00717	0.122	AEQEGGMQFWVSSESK	0.95	2.66	0.393	1817.75
									ALSEFAALMNTER	0.95	3.24	0.447	1452.72
									AYFLGSK	0.95	2.17	0.193	785.419
									DYIDGVYDNAEYAER	0.95	3.8	0.478	1792.77
									EALNMLTWR	0.95	2.16	0.159	1133.58
									GQLVAVGK	0.798	1.59	0.0778	771.472
									ISVTQPDSIVGIVAVDK	0.95	3.52	0.383	1740.97
									NNVVITVTQR	0.95	2.97	0.273	1143.65
									NSLGGFASTQDTTVALK	0.95	3.96	0.308	1709.87
									SNGEFWDPGR	0.95	2.68	0.282	1165.49
									TNIQVTVTGPSSPSPVK	0.95	3.98	0.391	1711.92
									VIHSELQGGNK	0.95	3.31	0.11	1181.63
									VSNTQDASVSIVDYYEPR	0.95	3.32	0.341	2043.95
									YTYGKPVK	0.95	2.09	0.276	955.525
Folate receptor alpha	FOLR1_HUMAN	29818.5	1	7	9	14	0.00502	0.319	CIQMWFDPAQGNPNEEVAR	0.95	3.24	0.503	2278
									DVSYLYR	0.938	1.54	0.22	915.457
									EDCEQWWEDCR	0.95	3.24	0.468	1612.58
									FNWNHCGEMAPACK	0.95	3.38	0.464	1722.68
									NACCSTNTSQEAHK	0.95	3.46	0.389	1607.65
									TELLNVCMNAK	0.95	3.51	0.343	1292.63
									TSYTCK	0.862	1.29	0.204	759.334
Alkaline phosphatase, tissue-nonspecific isozyme	PPBT_HUMAN	57305	1	16	23	25	0.00896	0.389	DIAYQLMHNIR	0.95	2.72	0.331	1389.69
									DIDVIMGGGR	0.95	2.8	0.276	1048.51
									DWYSDNEMPPEALSQGCK	0.95	4.14	0.525	2142.87
									GQLHHNPGEETR	0.95	3.32	0.343	1374.65
									HETHGGEDVAVFSK	0.95	4.51	0.481	1512.71
									KPFTAILYGNGPGYK	0.95	2.77	0.287	1626.85
									LDGLDLVDTWK	0.95	3.16	0.363	1274.66
									LEMDKFPFVALSK	0.935	2.01	0.147	1540.81
									NVIMFLGDGMGVSTVTAAR	0.95	4.43	0.434	1971.95
									QALHEAVEMDR	0.95	2.69	0.256	1298.62
									SVGIVTTTR	0.95	2.45	0.282	933.536
									TDVEYESDEK	0.95	3.35	0.408	1214.51
									TYNTNAQVPDSAGTATAYLCGVK	0.95	2.79	0.249	2403.11
									VNHATPSAAYAHSADR	0.95	4.54	0.491	1667.79
									YALELQK	0.95	2.37	0.0893	864.483
									YMYPK	0.9	1.56	0.29	717.328
Complement decay-accelerating factor	DAF_HUMAN	41400.1	1	11	12	12	0.0043	0.273	CEESFVK	0.933	2.06	0.137	898.398
									DHYGYR	0.818	1.71	0.0355	810.353
									DSVICLK	0.936	1.82	0.143	834.439
									EIYCPAPPQIDNGIIQGER	0.95	3.19	0.294	2170.06
									IPGEKDSVICLK	0.95	2.65	0.327	1358.74
									KSCPNPGEIR	0.892	2.36	0.103	1157.57
									QPYITQNYFPVGTVVEYECR	0.95	2.78	0.221	2465.13
									QSVTYACNK	0.95	1.85	0.368	1070.49
									SCPNPGEIR	0.863	1.55	0.297	1029.48
									TSFPEDTVITYK	0.95	2.45	0.41	1400.69
									WSTAVEFCK	0.95	1.79	0.265	1127.52
Melanotransferrin	TRFM_HUMAN	80213.8	1	8	8	8	0.00287	0.0989	ADTDGGLIFR	0.95	3.32	0.136	1064.54
									ADVTEWR	0.95	2.17	0.151	876.421
									GDSSGEGVCDK	0.95	2.04	0.324	1110.44
									GLLCDPNR	0.95	1.99	0.239	944.462
									SPQHCMER	0.95	1.95	0.357	1044.43
									VPAHAVVVR	0.95	2.37	0.262	947.578
									WCATSDPEQHK	0.95	2.64	0.309	1358.58
									YYDYSGAFR	0.95	2.38	0.267	1141.49
Urokinase plasminogen activator surface receptor	UPAR_HUMAN	36977.2	1	4	4	4	0.00143	0.161	HQSLQCR	0.904	2.14	0.126	928.442
									ITSLTEVVCGLDLCNQGNSGR	0.95	3.13	0.366	2294.08
									LWEEGEELELVEK	0.95	4.14	0.33	1602.79
									SGCNHPDLDVQYR	0.95	4.09	0.449	1560.69
CD59 glycoprotein	CD59_HUMAN	14177.2	0.998	2	2	2	0.000717	0.156	AGLQVYNK	0.95	1.85	0.197	892.489
									FEHCNFNDVTTR	0.95	3.89	0.437	1539.66
Carboxypeptidase M	CBPM_HUMAN	50515.2	1	4	4	4	0.00143	0.0835	ASLIEYIK	0.923	2.29	0.104	936.54
									ENYNQYDLNR	0.95	2.35	0.237	1329.57
									KPDCYYSIGR	0.95	2.85	0.333	1258.59
									NLWVLVVGR	0.95	2.56	0.304	1055.64
5'-nucleotidase	5NTD_HUMAN	63369	1	8	8	8	0.00287	0.237	GPLASQISGLYLPYK	0.95	3.66	0.413	1606.88
									GVDVVVGGHSNTFLYTGNPPSK	0.95	2.92	0.271	2246.11
									HDSGDQDINVVSTYISK	0.95	3.81	0.169	1878.87
									TIVYLDGSSQSCR	0.95	3.98	0.482	1485.7
									VLPVGDEVVGIVGYTSK	0.95	2.41	0.295	1731.95
									YDAMALGNHEFDNGVEGLIEPLLK	0.95	2.42	0.28	2663.25
									YGQSTGEFLQVGGIHVVYDLSR	0.95	2.94	0.233	2426.2
									YLGYLK	0.891	1.78	0.146	756.429
Lymphocyte function-associated antigen 3	LFA3_HUMAN	28147.9	1	3	3	3	0.00108	0.08	DKVAELENSEFR	0.95	2.86	0.353	1437.69
									MENDLPQK	0.95	2.68	0.0749	990.456
									VAELENSEFR	0.95	3.47	0.34	1193.58
Cadherin-13	CAD13_HUMAN	78287.6	1	3	3	3	0.00108	0.0463	DLHPNTDPFK	0.95	2.59	0.147	1183.57
									INENTGSVSVTR	0.95	3.28	0.356	1276.65
									VNSDGGLVALR	0.95	3.16	0.333	1100.61
Mesothelin	MSLN_HUMAN	68988.1	1	3	3	3	0.00108	0.054	LLGPHVEGLK	0.95	2.44	0.23	1062.63
									PQDLDTCDPR	0.95	1.9	0.293	1217.51
									TDAVLPLTVAEVQK	0.95	2.78	0.182	1483.84
NKG2D ligand 2	N2DL2_HUMAN	27368.7	0.997	2	2	2	0.000717	0.0732	DIQLENYTPK	0.95	2.51	0.184	1220.62
									EPLTLQAR	0.934	1.78	0.264	927.526
Ephrin-A1	EFNA1_HUMAN	23787.2	0.998	2	3	3	0.00108	0.112	ITHSPQAHDNPQEK	0.95	3.79	0.371	1601.77
									LAADDPEVR	0.95	2.52	0.111	985.495
Reticulon-4 receptor-like 2	R4RL2_HUMAN	46077.6	0.998	2	2	2	0.000717	0.0595	LNANPWACDCR	0.95	2.34	0.355	1376.58
									VSSSDVTCATPPER	0.95	3.45	0.429	1505.69
Ly6/PLAUR domain-containing protein 3	LYPD3_HUMAN	35969.7	1	3	3	3	0.00108	0.116	DGVTGPGFTLSGSCCQGSR	0.95	1.72	0.296	1942.84
									GCVQDEFCTR	0.95	3.04	0.46	1271.51
									LTGGAAGHQDR	0.95	3.56	0.341	1082.53
Laminin subunit alpha-4	LAMA4_HUMAN	202526	0.999	2	2	2	0.000717	0.0137	AESSSDEAVADTSR	0.95	4.3	0.497	1424.61
									NSHCHLSNSPR	0.95	2.24	0.169	1308.59
Voltage-dependent calcium channel subunit alpha-2/delta-1	CA2D1_HUMAN	124572	1	3	3	3	0.00108	0.0299	AVEIYIQGK	0.95	2.35	0.268	1020.57
									FVVTDGGITR	0.95	2.64	0.271	1064.57
									TPNNPSCNADLINR	0.95	3.49	0.373	1586.72
Fibulin-3	FBLN3_HUMAN	54546	1	3	3	3	0.00108	0.0791	GSFACQCPPGYQK	0.95	3.69	0.395	1499.64
									SGNENGEFYLR	0.95	1.98	0.303	1286.56
									TCQDINECETTNECR	0.95	3.15	0.556	1929.74
Neuronal growth regulator 1	NEGR1_HUMAN	38719.1	0.998	2	2	2	0.000717	0.0621	CYLEDGASK	0.95	2.26	0.23	1042.45
									VVVNFAPTIQEIK	0.95	2.89	0.327	1458.82
GPI-APs identified from PLC treated HeLa samples using lectin affinity enrichment. Unique peptides = Peptides; unque spectra = Spectra (U); total spectra = Spectra (T); percent total spectra = % total spectra; percent sequence coverage = % SeqCov; Best Sequest XCorr Score = Best XCorr; Best Sequest DCn Score = Best DCn; Calculated +1H Peptide Mass (AMU) = Calculated Peptide Mass (AMU); PLC = phos…

[truncated: 2 more sheets: LE +PLC Replicate 2, LE +PLC Replicate 3]
