# Supplementary material for: Proteomic identification of mammalian cell surface derived glycosylphosphatidylinositol-anchored proteins through selective glycan enrichment
Source: Proteomics. 2014 Nov 12;14(21-22):2471–84. doi: 10.1002/pmic.201400148 (PMC4260145; doi:10.1002/pmic.201400148)
Supplement: Supplementary file 6 [file pmic0014-2471-SD6.xlsx]

## Sheet: Table S6
Supplemental Table S6. Comparison between control and PLC-treated samples following enrichment
		Control			PLC Treated
Sample	Total Peptidesa	GPI-AP Peptidesb	% GPI-AP Peptides of Totalc	Total Peptidesa	GPI-AP Peptidesb	% GPI-AP Peptides of Totalc	Fold Enrichmentd
HeLa- Sugar Analog	954	44	4.74	383	105	27.08	5.7
HeLa- Lectin	153	21	12.68	218	85	39.49	3.1
ARPE-19 - Apical	780	24	3.07	659	133	20.61	6.7
ARPE-19 - Basolateral	319	34	7.58	364	79	22.99	3
MDCK - Apical	13703	178	1.28	17913	331	1.85	1.4
MDCK - Basolateral	5526	138	2.89	5136	440	8.58	3
aAverage number of total peptides across three biological replicates
bAverage number of peptides corresponding to GPI-APs across three biological replicates
cThe average number of GPI-AP peptides over the average number of total peptides x 100
dThe % GPI-AP peptides for PLC treated samples divided by the % GPI-AP peptides for control samples
