# Supplementary material for: Proteomic identification of mammalian cell surface derived glycosylphosphatidylinositol-anchored proteins through selective glycan enrichment
Source: Proteomics. 2014 Nov 12;14(21-22):2471–84. doi: 10.1002/pmic.201400148 (PMC4260145; doi:10.1002/pmic.201400148)
Supplement: Supplementary file 7 [file pmic0014-2471-SD7.xlsx]

## Sheet: Table S7
Supplemental Table S7. Identified GPI-APs in replicates from the apical (AP) and basolateral (BL) surfaces of ARPE-19 cells
				Replicate 1												Replicate 2												Replicate 3
				AP -PLC			AP +PLC			BL -PLC			BL +PLC			AP -PLC			AP +PLC			BL -PLC			BL +PLC			AP -PLC			AP +PLC			BL -PLC			BL +PLC
No.	Identified Proteins	UniProt ID	MWa	Spectra	Peptides	% Seq Cov	Spectra	Peptides	% Seq Cov	Spectra	Peptides	% Seq Cov	Spectra	Peptides	% Seq Cov	Spectra	Peptides	% Seq Cov	Spectra	Peptides	% Seq Cov	Spectra	Peptides	% Seq Cov	Spectra	Peptides	% Seq Cov	Spectra	Peptides	% Seq Cov	Spectra	Peptides	% Seq Cov	Spectra	Peptides	% Seq Cov	Spectra	Peptides	% Seq Cov
1	5'-nucleotidase	P21589	63	0	0	0	14	12	29.6	0	0	0	17	11	21.8	0	0	0	81	27	57.5	21	8	26.7	21	16	32.4	0	0	0	35	19	42.9	0	0	0	17	12	30.3
2	CD59 glycoprotein	P13987	14	0	0	0	3	3	18.8	0	0	0	5	2	18.8	0	0	0	7	4	25	4	4	31.2	10	3	18.8	0	0	0	2	2	17.2	0	0	0	3	3	29.7
3	Semaphorin-7A	O75326	75	4	4	8.26	8	7	14	9	6	13.1	10	10	16.2	6	5	12.8	19	14	29.7	11	9	18.6	8	6	10.4	4	4	7.51	12	11	22.5	0	0	0	7	6	13.2
4	Glypican-1	P35052	62	5	4	10.4	9	7	17.9	8	7	17.4	8	6	12	6	6	17.7	16	12	29.7	5	5	13.3	7	7	17.7	0	0	0	7	6	17.6	0	0	0	5	5	13.8
5	Melanotransferrin	P08582	80	0	0	0	19	14	22	0	0	0	8	8	12.7	0	0	0	10	9	17.6	5	5	13.3	7	7	12.7	0	0	0	8	7	13.4	0	0	0	5	5	10.8
6	Neurotrimin	Q9P121	38	2	2	11.3	2	2	11.3	3	2	9.59	5	3	11.9	0	0	0	10	8	27.9	5	5	23.3	11	8	29.7	2	2	11.3	4	4	17.2	0	0	0	5	4	18
7	DBH-like monooxygenase protein 1b	Q6UVY6	70	0	0	0	5	3	4.57	0	0	0	3	3	3.75	0	0	0	17	13	25.4	4	4	7.5	5	5	7.83	0	0	0	7	5	13.2	0	0	0	5	4	10.1
8	NKG2D ligand 3	Q9BZM4	28	0	0	0	2	2	9.84	0	0	0	0	0	0	0	0	0	6	4	24.2	0	0	0	0	0	0	0	0	0	3	3	18.9	0	0	0	0	0	0
9	Reversion-inducing cysteine-rich protein with Kazal motifs	O95980	106	0	0	0	6	5	7.42	0	0	0	8	5	6.8	0	0	0	26	19	30	0	0	0	5	5	5.15	0	0	0	11	9	15.2	0	0	0	8	7	10.5
10	Neuronal growth regulator 1	Q7Z3B1	39	0	0	0	2	2	8.47	0	0	0	0	0	0	0	0	0	9	7	30.2	5	5	26	6	5	16.9	0	0	0	4	3	11.9	0	0	0	4	3	14.1
11	Deoxyribonuclease-1-like 1	P49184	34	0	0	0	0	0	0	0	0	0	0	0	0	0	0	0	4	4	26.5	4	3	17.5	0	0	0	0	0	0	6	5	30.5	0	0	0	2	2	11.6
12	Fibulin-3b	Q12805	55	6	5	14.2	4	3	7.51	7	6	15.2	5	4	10.1	12	9	28.4	16	13	34.7	4	4	10.8	3	3	7.91	3	3	7.1	3	3	8.92	0	0	0	5	5	12
13	Complement decay-accelerating factor	P08174	41	0	0	0	5	5	16	0	0	0	4	3	6.56	0	0	0	7	5	17.6	4	3	17.8	5	5	13.1	0	0	0	2	2	8.14	0	0	0	0	0	0
14	Urokinase plasminogen activator surface receptor	Q03405	37	0	0	0	3	3	13.1	0	0	0	0	0	0	0	0	0	8	6	30.7	5	3	18.2	2	2	9.85	0	0	0	2	2	7.76	0	0	0	5	3	15.2
15	Lymphocyte function-associated antigen 3	P19256	28	0	0	0	4	2	10	0	0	0	2	2	8	0	0	0	6	4	14	0	0	0	2	2	7.2	0	0	0	0	0	0	0	0	0	0	0	0
16	GDNF family receptor alpha-1	P56159	51	0	0	0	3	3	8.17	2	2	6.45	5	4	9.46	0	0	0	10	8	19.1	0	0	0	3	3	6.67	0	0	0	3	2	6.45	0	0	0	0	0	0
17	CD109 antigen	Q6YHK3	162	8	7	7.2	8	7	5.05	7	6	4.98	8	8	6.99	4	4	4.36	23	21	20.2	7	7	7.89	0	0	0	2	2	2.36	11	10	8.65	0	0	0	8	8	8.3
18	Major prion protein	P04156	28	0	0	0	4	3	12.3	0	0	0	5	4	15.8	0	0	0	2	2	7.91	0	0	0	3	3	11.1	0	0	0	0	0	0	0	0	0	0	0	0
19	CD44 antigenb	P16070	82	0	0	0	4	3	6.2	5	3	6.2	3	3	6.2	3	3	5.93	3	3	5.93	5	4	7.28	0	0	0	4	3	6.2	0	0	0	0	0	0	2	2	4.85
20	Netrin-G1	Q9Y2I2	61	0	0	0	2	2	4.64	0	0	0	0	0	0	0	0	0	3	2	6.31	0	0	0	0	0	0	0	0	0	0	0	0	0	0	0	0	0	0
21	Ceruloplasminc	P00450	122	2	2	1.78	3	3	3	0	0	0	0	0	0	0	0	0	3	3	3.94	0	0	0	0	0	0	0	0	0	0	0	0	0	0	0	0	0	0
22	Glypican-6	Q9Y625	63	0	0	0	0	0	0	0	0	0	0	0	0	0	0	0	0	0	0	0	0	0	0	0	0	0	0	0	4	3	8.29	0	0	0	0	0	0
23	Glypican-4	O75487	62	0	0	0	0	0	0	0	0	0	3	3	7.55	0	0	0	9	6	15.5	0	0	0	0	0	0	0	0	0	0	0	0	0	0	0	0	0	0
24	Voltage-gated Ca2+ channel subunit α-2/δ-1c	P54289	125	0	0	0	0	0	0	0	0	0	2	2	2.36	0	0	0	0	0	0	0	0	0	0	0	0	0	0	0	4	4	4.44	0	0	0	0	0	0
25	Acid sphingomyelinase-like phosphodiesterase 3bb	Q92485	51	0	0	0	0	0	0	0	0	0	0	0	0	0	0	0	3	3	10.1	0	0	0	0	0	0	0	0	0	0	0	0	0	0	0	2	2	4.84
26	Reticulon-4 receptor-like 2	Q86UN3	46	0	0	0	0	0	0	0	0	0	0	0	0	0	0	0	3	3	8.1	0	0	0	2	2	5.95	0	0	0	0	0	0	0	0	0	0	0	0
27	Carboxypeptidase M	P14384	51	0	0	0	2	2	4.97	0	0	0	0	0	0	0	0	0	0	0	0	0	0	0	0	0	0	0	0	0	0	0	0	0	0	0	2	2	4.06
28	Laminin subunit alpha-4b	Q16363	203	4	4	3.29	0	0	0	0	0	0	0	0	0	0	0	0	0	0	0	0	0	0	0	0	0	2	2	1.43	3	3	2.3	0	0	0	0	0	0
29	Contactin-3	Q9P232	113	0	0	0	0	0	0	0	0	0	0	0	0	0	0	0	3	3	3.5	0	0	0	2	2	2.53	0	0	0	0	0	0	0	0	0	0	0	0
Total spectral counts (Spectra), unique peptides (Peptides) and percent sequence coverage (% Seq Cov) information for the identified GPI-anchored proteins from each of the biological triplicate control (-PLC) and PLC-treated (+PLC) samples from the apical (AP) and basolateral (BL) surfaces of ARPE-19 cells using sugar analog enrichment. PLC = phospholipase C.
aTheoretical molecular weight of precursor protein in kDa.
bPeptides match specific isoforms predicted to contain a GPI anchor though other isoforms cannot be excluded.
cExperimentally proven to be GPI anchored in other studies but not annotated as a GPI-AP in the UniProt database.
