# Supplementary material for: Proteomic identification of mammalian cell surface derived glycosylphosphatidylinositol-anchored proteins through selective glycan enrichment
Source: Proteomics. 2014 Nov 12;14(21-22):2471–84. doi: 10.1002/pmic.201400148 (PMC4260145; doi:10.1002/pmic.201400148)
Supplement: Supplementary file 8 [file pmic0014-2471-SD8.xlsx]

## Sheet: AP -PLC Replicate 1
Supplemental Table S8. Peptide List for GPI-APs identified from ARPE-19 cells
AP -PLC Replicate 1
Protein name	UniProt accession	MW (Da)	Protein ID probability	Peptides	Spectra (U)	Spectra (T)	% Total Spectra	% SeqCov	Peptide Sequence	Best Peptide ID probability	Best XCorr	Best DCn	Calculated Peptide Mass (AMU)
Glypican-1	GPC1_HUMAN	61681.3	1	4	4	5	0.0004	0.104	DVQDFWISLPGTLCSEK	0.95	4.11	0.481	1994.95
									MALSTASDDR	0.95	3.12	0.279	1066.48
									TLQATFPGAFGELYTQNAR	0.95	4.33	0.447	2085.04
									VAQVPLGPECSR	0.95	2.59	0.189	1312.67
Neurotrimin	NTRI_HUMAN	37970.8	0.999	2	2	2	0.0002	0.113	EQSGDYECSASNDVAAPVVR	0.95	4.75	0.482	2153.94
									GTLQCEASAVPSAEFQWYK	0.95	3.96	0.391	2172.01
Semaphorin-7A	SEM7A_HUMAN	74823.7	1	4	4	4	0.0003	0.0826	AMLVCSDAATNK	0.95	3.77	0.336	1280.6
									CLPDQQPIPTETFQVADR	0.95	3.25	0.32	2115.02
									DPYCGWDQGR	0.85	2.29	0.1	1253.5
									LQDVFLLPDPSGQWR	0.95	2.9	0.249	1770.92
Fibulin-3	FBLN3_HUMAN	54546	1	5	5	6	0.0005	0.142	CVCPVSNAMCR	0.95	3.12	0.221	1353.55
									EHIVDLEMLTVSSIGTFR	0.95	3.07	0.361	2047.05
									GSFACQCPPGYQK	0.95	4.4	0.408	1499.64
									QTSPVSAMLVLVK	0.95	2.63	0.336	1372.79
									TCQDINECETTNECR	0.95	3.31	0.294	1929.74
Ceruloplasmin	CERU_HUMAN	122208	0.999	2	2	2	0.0002	0.0178	PVWLGFLGPIIK	0.95	2.69	0.272	1339.81
									YTVNQCR	0.95	2.26	0.18	940.431
Laminin subunit alpha-4	LAMA4_HUMAN	202526	1	4	4	4	0.0003	0.0329	AESSSDEAVADTSR	0.95	3.79	0.475	1424.61
									IPFTDIYIGGAPPEILQSR	0.95	2.95	0.348	2087.12
									SLLSDVEELVEK	0.95	2.9	0.248	1360.72
									VFLTVPSLSSTAEEK	0.95	3.19	0.234	1607.85
CD109 antigen	CD109_HUMAN	161692	1	7	7	8	0.0006	0.072	DYIDGVYDNAEYAER	0.95	3.07	0.231	1792.77
									IEFPILEDSSELQLK	0.95	3.51	0.248	1760.93
									ISVTQPDSIVGIVAVDK	0.95	3.03	0.249	1740.97
									IVTLFSDFK	0.93	2.29	0.12	1069.59
									NNVVITVTQR	0.95	2.13	0.222	1143.65
									SNLIQQWLSQQSDLGVISK	0.95	3.31	0.465	2144.13
									TLTLPSLPLNSADEIYELR	0.95	2.74	0.313	2145.14
GPI-APs identified from non-PLC treated apical (AP) ARPE-19 samples using sugar analog capture enrichment. Unique peptides = Peptides; unque spectra = Spectra (U); total spectra = Spectra (T); percent total spectra = % total spectra; percent sequence coverage = % SeqCov; Best Sequest XCorr Score = Best XCorr; Best Sequest DCn Score = Best DCn; Calculated +1H Peptide Mass (AMU) = Calculated Peptid…

## Sheet: AP -PLC Replicate 2
Supplemental Table S8. Peptide List for GPI-APs identified from ARPE-19 cells
AP -PLC Replicate 2
Protein name	UniProt accession	MW (Da)	Protein ID probability	Peptides	Spectra (U)	Spectra (T)	% Total Spectra	% SeqCov	Peptide Sequence	Best Peptide ID probability	Best XCorr	Best DCn	Calculated Peptide Mass (AMU)
Semaphorin-7A	SEM7A_HUMAN	74823.7	1	5	5	6	0.00129	0.128	AMLVCSDAATNK	0.95	2.91	0.274	1296.59
									ATIVHQDQAYDDK	0.95	3.79	0.397	1503.71
									GESELYTSDTVMQNPQFIK	0.95	4.74	0.536	2187.03
									LQDVFLLPDPSGQWR	0.95	3.91	0.318	1770.92
									VDFGQTEPHTVLFHEPGSSSVWVGGR	0.95	3.42	0.179	2826.35
Glypican-1	GPC1_HUMAN	61681.3	1	6	6	6	0.00129	0.177	DVQDFWISLPGTLCSEK	0.95	3.92	0.333	1994.95
									GFSLSDVPQAEISGEHLR	0.95	4.33	0.436	1941.97
									QAEALRPFGEAPR	0.95	2.44	0.345	1441.75
									QLHPQLLLPDDYLDCLGK	0.95	3	0.408	2139.08
									SFVQGLGVASDVVR	0.95	2.96	0.189	1433.77
									TLQATFPGAFGELYTQNAR	0.95	3.72	0.406	2085.04
Fibulin-3	FBLN3_HUMAN,FBLN3_MACFA	54546	1	9	11	12	0.00259	0.284	CVCPVSNAMCR	0.95	2.99	0.471	1369.55
									EHIVDLEMLTVSSIGTFR	0.95	2.77	0.338	2063.05
									FSCMCPQGYQVVR	0.95	2.7	0.373	1631.71
									GEQCVDIDECTIPPYCHQR	0.95	2.75	0.276	2377.99
									IPSNPSHR	0.861	2.23	0.112	907.474
									IQCAAGYEQSEHNVCQDIDECTAGTHNCR	0.95	5.03	0.466	3423.38
									NPCQDPYILTPENR	0.95	3.84	0.397	1716.8
									QTSPVSAMLVLVK	0.95	2.51	0.291	1388.78
									TCQDINECETTNECR	0.95	4.65	0.489	1930.72
CD109 antigen	CD109_HUMAN	161692	1	4	4	4	0.000863	0.0436	FLVTAPGIIR	0.925	2.27	0.154	1086.67
									ISVTQPDSIVGIVAVDK	0.95	4.22	0.439	1740.97
									NSLGGFASTQDTTVALK	0.95	4.01	0.322	1709.87
									SNLIQQWLSQQSDLGVISK	0.95	5.35	0.0177	2145.12
CD44 antigen	CD44_HUMAN	81537.5	1	3	3	3	0.000647	0.0593	TEAADLCK	0.95	2.19	0.202	907.419
									TNPEDIYPSNPTDDDVSSGSSSER	0.95	3.95	0.514	2569.08
									YGFIEGHVVIPR	0.95	3.52	0.335	1386.75
GPI-APs identified from non-PLC treated apical (AP) ARPE-19 samples using sugar analog capture enrichment. Unique peptides = Peptides; unque spectra = Spectra (U); total spectra = Spectra (T); percent total spectra = % total spectra; percent sequence coverage = % SeqCov; Best Sequest XCorr Score = Best XCorr; Best Sequest DCn Score = Best DCn; Calculated +1H Peptide Mass (AMU) = Calculated Peptid…

## Sheet: AP -PLC Replicate 3
Supplemental Table S8. Peptide List for GPI-APs identified from ARPE-19 cells
AP -PLC Replicate 3
Protein name	UniProt accession	MW (Da)	Protein ID probability	Peptides	Spectra (U)	Spectra (T)	% Total Spectra	% SeqCov	Peptide Sequence	Best Peptide ID probability	Best XCorr	Best DCn	Calculated Peptide Mass (AMU)
Semaphorin-7A	SEM7A_HUMAN	74823.7	1	4	4	4	0.0004	0.0751	AMLVCSDAATNK	0.95	2.68	0.181	1296.59
									ATIVHQDQAYDDK	0.95	3.07	0.3	1503.71
									LQDVFLLPDPSGQWR	0.95	2.97	0.175	1770.92
									VYLFDFPEGK	0.95	2.95	0.297	1214.61
Neurotrimin	NTRI_HUMAN	37970.8	0.998	2	2	2	0.0002	0.113	EQSGDYECSASNDVAAPVVR	0.95	4.15	0.551	2153.94
									GTLQCEASAVPSAEFQWYK	0.95	3.94	0.427	2172.01
Fibulin-3	FBLN3_HUMAN	54546	1	3	3	3	0.0003	0.071	CVCPVSNAMCR	0.95	3.12	0.255	1353.55
									LNCEDIDECR	0.95	3.26	0.389	1323.53
									NPCQDPYILTPENR	0.95	4.21	0.386	1716.8
CD109 antigen	CD109_HUMAN	161692	0.998	2	2	2	0.0002	0.0263	SNLIQQWLSQQSDLGVISK	0.95	4.56	0.502	2144.13
									TLTLPSLPLNSADEIYELR	0.95	3.13	0.434	2145.14
CD44 antigen	CD44_HUMAN	81537.5	1	3	3	4	0.0004	0.062	ALSIGFETCR	0.95	2.96	0.367	1153.57
									TNPEDIYPSNPTDDDVSSGSSSER	0.95	3.11	0.42	2569.08
									YGFIEGHVVIPR	0.95	2.29	0.298	1386.75
Laminin subunit alpha-4	LAMA4_HUMAN	202526	0.998	2	2	2	0.0002	0.0143	AESSSDEAVADTSR	0.95	3.64	0.47	1424.61
									SLLSDVEELVEK	0.95	3.42	0.265	1360.72
GPI-APs identified from non-PLC treated apical (AP) ARPE-19 samples using sugar analog capture enrichment. Unique peptides = Peptides; unque spectra = Spectra (U); total spectra = Spectra (T); percent total spectra = % total spectra; percent sequence coverage = % SeqCov; Best Sequest XCorr Score = Best XCorr; Best Sequest DCn Score = Best DCn; Calculated +1H Peptide Mass (AMU) = Calculated Peptid…

## Sheet: AP +PLC Replicate 1
Supplemental Table S8. Peptide List for GPI-APs identified from ARPE-19 cells
AP +PLC Replicate 1
Protein name	UniProt accession	MW (Da)	Protein ID probability	Peptides	Spectra (U)	Spectra (T)	% Total Spectra	% SeqCov	Peptide Sequence	Best Peptide ID probability	Best XCorr	Best DCn	Calculated Peptide Mass (AMU)
5'-nucleotidase	5NTD_HUMAN	63369	1	12	12	14	0.0013	0.296	ECNMGNLICDAMINNNLR	0.95	3.88	0.469	2167.94
									FPILSANIK	0.95	2.72	0.101	1002.6
									GAEVAHFMNALR	0.95	3.71	0.391	1315.66
									GPLASQISGLYLPYK	0.95	3.62	0.272	1606.88
									HDSGDQDINVVSTYISK	0.95	5	0.293	1877.89
									IIALGHSGFEMDK	0.95	3.69	0.333	1433.71
									IKLDNYSTQELGKTIVYLDGSSQSCR	0.897	2.22	0.291	2975.48
									TIVYLDGSSQSCR	0.95	4.59	0.554	1485.7
									VILPNFLANGGDGFQMIK	0.95	2.5	0.168	1950.02
									VLPVGDEVVGIVGYTSK	0.95	3.48	0.531	1731.95
									VPSYDPLKMDEVYK	0.95	2.76	0.356	1699.83
									YPFIVTSDDGR	0.95	3.7	0.31	1269.61
CD59 glycoprotein	CD59_HUMAN	14177.2	1	3	3	3	0.0003	0.188	ENELTYYCCK	0.95	2.43	0.315	1379.56
									FEHCNFNDVTTR	0.95	3.37	0.19	1539.66
									LRENELTYYCCK	0.95	2.78	0.289	1648.75
Semaphorin-7A	SEM7A_HUMAN	74823.7	1	7	7	8	0.0007	0.14	AMLVCSDAATNK	0.95	3.59	0.343	1280.6
									CLPDQQPIPTETFQVADR	0.95	2.95	0.431	2115.02
									DCENYITLLER	0.95	2.95	0.24	1425.67
									GDQGGESSLSVSK	0.95	1.97	0.259	1250.59
									GESELYTSDTVMQNPQFIK	0.95	4.66	0.398	2187.03
									VYLFDFPEGK	0.95	3.15	0.179	1214.61
									YYLSCPMESR	0.95	2.35	0.207	1321.56
Glypican-1	GPC1_HUMAN	61681.3	1	7	7	9	0.0008	0.179	DVQDFWISLPGTLCSEK	0.864	2.07	0.151	1994.95
									MALSTASDDR	0.95	2.79	0.285	1082.48
									NLLDSMVLITDK	0.95	3.05	0.298	1361.73
									SFVQGLGVASDVVR	0.95	3.27	0.325	1433.77
									TLQATFPGAFGELYTQNAR	0.95	4.19	0.518	2085.04
									TPLTHALPGLSEQEGQK	0.95	4.36	0.41	1805.94
									VLQAMLATQLR	0.95	2.6	0.155	1243.72
Melanotransferrin	TRFM_HUMAN	80213.8	1	14	14	19	0.0018	0.22	ADTDGGLIFR	0.95	3.61	0.269	1064.54
									CGDMAVAFR	0.95	2.54	0.245	1026.45
									CLVENAGDVAFVR	0.95	3.96	0.401	1449.72
									GDSSGEGVCDK	0.95	2.44	0.34	1110.44
									HSTVLENTDGK	0.855	2.43	0.151	1200.59
									LSVMGCDVLK	0.95	2.43	0.138	1121.57
									MFDSSNYHGQDLLFK	0.95	4.29	0.327	1801.82
									NYPSSLCALCVGDEQGR	0.95	4.61	0.522	1925.85
									SSHVTIDTLK	0.95	2.28	0.252	1100.59
									TVGWNVPVGYLVESGR	0.95	2.67	0.273	1732.9
									VPAHAVVVR	0.95	2.67	0.208	947.578
									WCATSDPEQHK	0.95	2.77	0.106	1358.58
									WCVLSTPEIQK	0.95	3	0.176	1360.69
									YYDYSGAFR	0.95	2.48	0.285	1141.49
Neurotrimin	NTRI_HUMAN	37970.8	0.998	2	2	2	0.0002	0.113	EQSGDYECSASNDVAAPVVR	0.95	5.36	0.551	2153.94
									GTLQCEASAVPSAEFQWYK	0.95	2.98	0.305	2172.01
DBH-like monooxygenase protein 1	MOXD1_HUMAN	69654.4	1	3	3	5	0.0005	0.0457	EGLSFNK	0.935	2.37	0.101	794.404
									SEMCLSYLLYYPR	0.95	2.06	0.202	1710.79
									YWLGWSQR	0.95	2.74	0.184	1095.54
NKG2D ligand 3	N2DL3_HUMAN	27950.4	0.998	2	2	2	0.0002	0.0984	DSGLTTFFK	0.95	2.86	0.29	1015.51
									HGQQWCEVQSQVDQK	0.95	4.79	0.394	1856.83
Reversion-inducing cysteine-rich protein with Kazal motifs	RECK_HUMAN	106456	1	5	5	6	0.0006	0.0742	DVCEQIFSSK	0.95	2.71	0.277	1212.56
									GCPSGDPCLPYFCVQGCK	0.95	4.25	0.514	2101.86
									KPITVLEILQK	0.95	2.63	0.275	1281.81
									QGTLIQVPSSAGEVGCYK	0.95	3.4	0.294	1893.94
									SCNAQSDQGAMNDMK	0.95	3.51	0.353	1672.64
Neuronal growth regulator 1	NEGR1_HUMAN	38719.1	0.998	2	2	2	0.0002	0.0847	CEGAGVPPPAFEWYK	0.95	2.28	0.28	1707.78
									PFENGQYLDIYGITR	0.95	2.44	0.194	1785.88
Fibulin-3	FBLN3_HUMAN	54546	1	3	3	4	0.0004	0.0751	DIDECDIVPDACK	0.95	2.76	0.432	1549.65
									QTSPVSAMLVLVK	0.95	2.27	0.363	1372.79
									SGNENGEFYLR	0.95	3.02	0.303	1285.58
Complement decay-accelerating factor	DAF_HUMAN	41400.1	1	5	5	5	0.0005	0.16	CEESFVK	0.943	2.19	0.134	898.398
									EIYCPAPPQIDNGIIQGER	0.95	3.76	0.527	2170.06
									GSQWSDIEEFCNR	0.95	3.88	0.389	1627.68
									KSCPNPGEIR	0.924	2.63	0.16	1157.57
									TSFPEDTVITYK	0.95	2.98	0.411	1400.69
Urokinase plasminogen activator surface receptor	UPAR_HUMAN	36977.2	1	3	3	3	0.0003	0.131	GPMNQCLVATGTHEPK	0.95	4.13	0.394	1739.82
									VEECALGQDLCR	0.95	3.61	0.457	1449.65
									YLECISCGSSDMSCER	0.95	3.75	0.411	1969.74
Lymphocyte function-associated antigen 3	LFA3_HUMAN	28147.9	0.998	2	2	4	0.0004	0.1	GLIMYSWDCPMEQCK	0.95	3.53	0.394	1933.8
									VAELENSEFR	0.95	2.91	0.276	1193.58
GDNF family receptor alpha-1	GFRA1_HUMAN	51456.6	1	3	3	3	0.0003	0.0817	ASDQCLK	0.846	1.94	0.194	821.382
									RQTIVPVCSYEER	0.95	3.14	0.193	1636.81
									SAYITPCTTSVSNDVCNR	0.95	4.13	0.498	2044.91
CD109 antigen	CD109_HUMAN	161692	1	7	7	8	0.0007	0.0505	DYIDGVYDNAEYAER	0.95	2.6	0.2	1792.77
									EALNMLTWR	0.929	2.32	0.0889	1133.58
									IVTLFSDFK	0.95	3.01	0.229	1069.59
									IVTLFSDFKPYK	0.95	2.63	0.337	1457.8
									LSSCDLCSDVQGCR	0.95	2.6	0.274	1656.68
									SSMAVHSLFK	0.95	2.33	0.281	1106.57
									VGSPFELVVSGNK	0.95	4.1	0.269	1332.72
Major prion protein	PRIO_HUMAN	27632.7	1	3	3	4	0.0004	0.123	PIIHFGSDYEDR	0.95	2.71	0.386	1448.68
									YPGQGSPGGNR	0.95	2.84	0.262	1089.51
									YPNQVYYR	0.95	2.7	0.199	1102.53
CD44 antigen	CD44_HUMAN	81537.5	1	3	3	4	0.0004	0.062	ALSIGFETCR	0.95	3.3	0.327	1153.57
									TNPEDIYPSNPTDDDVSSGSSSER	0.95	4.19	0.561	2569.08
									YGFIEGHVVIPR	0.95	2.98	0.291	1386.75
Netrin-G1	NTNG1_HUMAN	60541.4	0.998	2	2	2	0.0002	0.0464	DFFTVTDLR	0.95	2.38	0.247	1113.56
									VWDYMACQPESTDMTK	0.95	4.05	0.352	1961.81
Ceruloplasmin	CERU_HUMAN	122208	1	3	3	3	0.0003	0.03	DIFTGLIGPMK	0.95	2.81	0.168	1191.64
									EVGPTNADPVCLAK	0.95	2.54	0.287	1470.73
									YTVNQCR	0.95	2.36	0.233	940.431
Carboxypeptidase M	CBPM_HUMAN	50515.2	0.998	2	2	2	0.0002	0.0497	NLWVLVVGR	0.95	2.82	0.137	1055.64
									YVANMHGDETVGR	0.95	2.48	0.195	1448.66
GPI-APs identified from PLC treated apical (AP) ARPE-19 samples using sugar analog capture enrichment. Unique peptides = Peptides; unque spectra = Spectra (U); total spectra = Spectra (T); percent total spectra = % total spectra; percent sequence coverage = % SeqCov; Best Sequest XCorr Score = Best XCorr; Best Sequest DCn Score = Best DCn; Calculated +1H Peptide Mass (AMU) = Calculated Peptide Ma…

## Sheet: AP +PLC Replicate 2
Supplemental Table S8. Peptide List for GPI-APs identified from ARPE-19 cells
AP +PLC Replicate 2
Protein name	UniProt accession	MW (Da)	Protein ID probability	Peptides	Spectra (U)	Spectra (T)	% Total Spectra	% SeqCov	Peptide Sequence	Best Peptide ID probability	Best XCorr	Best DCn	Calculated Peptide Mass (AMU)
5'-nucleotidase	5NTD_HUMAN	63369	1	27	41	81	0.0148	0.575	AFEHSVHR	0.95	2.28	0.287	982.485
									ECNMGNLICDAMINNNLR	0.95	4.6	0.431	2151.94
									ETPFLSNPGTNLVFEDEITALQPEVDK	0.95	3.78	0.373	3004.47
									GAEVAHFMNALR	0.95	3.42	0.418	1315.66
									GPLASQISGLYLPYK	0.95	3.45	0.431	1606.88
									GVDVVVGGHSNTFLYTGNPPSK	0.95	5.29	0.551	2245.12
									HDSGDQDINVVSTYISK	0.95	5.25	0.545	1877.89
									HTDEMFWNHVSMCILNGGGIR	0.95	3.59	0.377	2491.1
									IIALGHSGFEMDK	0.95	3.6	0.403	1417.71
									IKLDNYSTQELGK	0.95	2.93	0.217	1508.8
									KAFEHSVHR	0.801	1.59	0.0973	1110.58
									KVPVVQAYAFGK	0.923	2.65	0.112	1306.75
									LDNYSTQELGK	0.95	2.21	0.234	1267.62
									LDVLCTK	0.95	1.97	0.12	848.455
									LEQTSEDSSK	0.95	1.94	0.172	1123.51
									MDEVYK	0.95	2.16	0.166	800.35
									TIVYLDGSSQSCR	0.95	3.47	0.495	1485.7
									TLNVNK	0.95	2.18	0.178	688.399
									VILPNFLANGGDGFQMIK	0.95	4.75	0.41	1934.02
									VIYPAVEGR	0.924	2.15	0.17	1003.56
									VLPVGDEVVGIVGYTSK	0.95	3.24	0.518	1731.95
									VPSYDPLK	0.95	2.29	0.267	918.493
									VPSYDPLKMDEVYK	0.95	2.96	0.289	1683.83
									VPVVQAYAFGK	0.95	2.33	0.317	1178.66
									YDAMALGNHEFDNGVEGLIEPLLK	0.95	3.94	0.383	2661.29
									YGQSTGEFLQVGGIHVVYDLSR	0.95	3.3	0.336	2426.2
									YPFIVTSDDGR	0.95	3.26	0.124	1269.61
CD59 glycoprotein	CD59_HUMAN	14177.2	1	4	7	8	0.00147	0.25	AGLQVYNK	0.95	3.44	0.231	892.489
									ENELTYYCCK	0.95	2.84	0.399	1379.56
									FEHCNFNDVTTR	0.95	3.55	0.255	1540.65
									LRENELTYYCCK	0.95	3.55	0.354	1648.75
Semaphorin-7A	SEM7A_HUMAN	74823.7	1	14	18	19	0.00348	0.297	AMLVCSDAATNK	0.95	3.46	0.438	1280.6
									ATIVHQDQAYDDK	0.95	4.12	0.367	1504.69
									CISIYSSER	0.95	2.28	0.257	1114.52
									DCENYITLLER	0.95	2.46	0.24	1425.67
									GDQGGESSLSVSK	0.95	3.24	0.336	1250.59
									GESELYTSDTVMQNPQFIK	0.95	5.51	0.58	2203.02
									LQDVFLLPDPSGQWR	0.95	3.82	0.314	1770.92
									MQASHGETFHVLYLTTDR	0.95	4.27	0.467	2122
									SEGLLACGTNAR	0.95	3.46	0.385	1249.58
									TVNIGSTK	0.848	1.74	0.0772	819.457
									VDFGQTEPHTVLFHEPGSSSVWVGGR	0.95	4.66	0.355	2825.36
									VVEPGEQEHSFAFNIMEIQPFR	0.95	3.3	0.177	2621.23
									VYLFDFPEGK	0.95	2.18	0.222	1214.61
									YYLSCPMESR	0.95	2.09	0.257	1321.56
Glypican-1	GPC1_HUMAN	61681.3	1	12	16	16	0.00293	0.297	DVQDFWISLPGTLCSEK	0.95	4.31	0.513	1994.95
									GANLHLEETLAEFWAR	0.95	4.12	0.472	1856.93
									GCLANQADLDAEWR	0.95	3.92	0.378	1619.71
									KVAQVPLGPECSR	0.95	3.16	0.381	1440.76
									NLLDSMVLITDK	0.95	2.83	0.166	1377.73
									PCPDYCR	0.95	2.21	0.371	967.376
									QLHPQLLLPDDYLDCLGK	0.95	3.03	0.419	2138.1
									SFVQGLGVASDVVR	0.95	4.12	0.274	1433.77
									SHAELETALR	0.902	2.11	0.0632	1126.59
									TLQATFPGAFGELYTQNAR	0.95	5.17	0.45	2085.04
									TPLTHALPGLSEQEGQK	0.95	4.43	0.426	1805.94
									VIQGCGNPK	0.926	1.99	0.102	972.493
Melanotransferrin	TRFM_HUMAN	80213.8	1	9	9	10	0.00183	0.176	CLVENAGDVAFVR	0.95	3.18	0.223	1449.72
									EAGIQPSLLCVR	0.95	2.83	0.321	1342.71
									GTSADHCVQLIAAQEADAITLDGGAIYEAGK	0.95	4.65	0.352	3146.5
									HTTVFDNTNGHNSEPWAAELR	0.95	4.35	0.534	2397.09
									LSVMGCDVLK	0.95	2.34	0.313	1137.56
									SEDYELLCPNGAR	0.854	3.57	0	1523.68
									SSHVTIDTLK	0.95	2.67	0.219	1100.59
									VPAHAVVVR	0.87	1.49	0.168	947.578
									WCVLSTPEIQK	0.95	2.79	0.239	1360.69
Neurotrimin	NTRI_HUMAN	37970.8	1	8	10	10	0.00183	0.279	AMDNVTVR	0.95	2.38	0.186	921.446
									AVGFVSEDEYLEIQGITR	0.95	5.26	0.453	2026.01
									EQSGDYECSASNDVAAPVVR	0.95	5.58	0.549	2154.92
									GTGVPVGQK	0.95	1.94	0.19	842.473
									SGDATFPK	0.901	1.91	0.148	822.399
									STILYAGNDK	0.95	3.38	0.335	1081.55
									VHLIVQVSPK	0.95	2.19	0.348	1119.69
									VTVNYPPYISEAK	0.95	3.21	0.123	1481.75
DBH-like monooxygenase protein 1	MOXD1_HUMAN	69654.4	1	13	17	17	0.00311	0.254	AEMTWGGLSTR	0.95	2.85	0.159	1208.57
									CASIPDIMEQLQFIGVK	0.95	3.57	0.424	1964.98
									DRAEMTWGGLSTR	0.95	2.8	0.262	1479.7
									DTTYWCQMFK	0.95	2.44	0.409	1379.58
									EIYRPVTTWPFIIK	0.95	2.57	0.298	1762.99
									ELHTCDINDK	0.95	3.15	0.335	1244.56
									LFYTMDIR	0.95	2.73	0.198	1074.53
									PVTTWPFIIK	0.95	2.59	0.391	1201.7
									PYLQDYFTNANR	0.95	3.18	0.257	1501.71
									SEMCLSYLLYYPR	0.95	2.83	0.279	1694.79
									TDNAEWSIQGMTALPPDIER	0.95	3.21	0.399	2245.04
									TSVLSTALPYFDLVNQDVPIPNK	0.95	3.61	0.451	2532.32
									VIWAYHHEDAGEAGPK	0.95	4.56	0.461	1779.85
NKG2D ligand 3	N2DL3_HUMAN	27950.4	1	4	5	6	0.0011	0.242	GSWQFSFDGR	0.95	2.56	0.313	1186.53
									HGQQWCEVQSQVDQK	0.95	4.61	0.41	1856.83
									LELADTELEDFTPSGPLTLQVR	0.95	3.05	0.311	2445.24
									MSCECEADGYIR	0.95	3.74	0.5	1506.57
Reversion-inducing cysteine-rich protein with Kazal motifs	RECK_HUMAN	106456	1	19	22	26	0.00476	0.3	CIPKPQVCLTTFDK	0.95	2.06	0.206	1706.86
									CVGLQDHQFEFGSCMSK	0.95	3.19	0.237	2029.86
									DPCNPNPCQK	0.95	3.02	0.315	1229.5
									EYENALFSCISR	0.95	2.9	0.293	1488.68
									FCEYNPVEVSMLTCLADVR	0.95	4.91	0.618	2319.05
									FGCSQYECVPR	0.95	3.27	0.528	1402.59
									FPEDHTAESICELLSPTDDLK	0.95	4.23	0.493	2417.12
									GCPSGDPCLPYFCVQGCK	0.95	4.07	0.541	2101.86
									KPITVLEILQK	0.95	4.5	0.182	1281.81
									KTEMEIVDGLIEGCK	0.95	4.33	0.292	1721.85
									LCLSEHSSEDDR	0.95	2.56	0.25	1447.61
									LYSMSWGNTQSWQEFDR	0.95	3.97	0.508	2134.93
									MPFINIPVLDIK	0.95	3.53	0.195	1415.8
									NPTDSLYCCDR	0.95	3.28	0.593	1400.56
									PQVCLTTFDK	0.95	2.02	0.257	1208.6
									PSTLGNIVEEVTHPCNPNPCPANELCEVNR	0.95	5.64	0.475	3417.56
									QGTLIQVPSSAGEVGCYK	0.95	3.36	0.33	1893.94
									QLACDQVQDPVCDTDHMEHNNLCTLYQR	0.95	4.32	0.43	3460.48
									SCNAQSDQGAMNDMK	0.95	4.02	0.36	1672.64
Neuronal growth regulator 1	NEGR1_HUMAN	38719.1	1	7	9	9	0.00165	0.302	DQAGEYECSAENDVSFPDVR	0.95	5.49	0.556	2288.92
									DYSLQIQNVDVTDDGPYTCSVQTQHTPR	0.931	5.64	0.0048	3238.46
									HISPSAKPFENGQYLDIYGITR	0.95	3.13	0.273	2507.26
									KGDTAVLR	0.95	1.91	0.235	859.5
									LFNGQQGIIIQNFSTR	0.903	3.98	0.0001	1837.94
									PFENGQYLDIYGITR	0.95	4.62	0.466	1785.88
									VVVNFAPTIQEIK	0.95	2.8	0.302	1457.84
Deoxyribonuclease-1-like 1	DNSL1_HUMAN	33893.2	1	4	4	4	0.000733	0.265	DVILLGDFNADCASLTK	0.95	5.3	0.543	1851.92
									EPFVAQFSLPSNVLPSLVLVPLHTTPK	0.95	3.05	0.35	2930.64
									TEPGFHWVIADGEDTTVR	0.95	3.78	0.55	2029.96
									TQVLSSYVYNDEDDVFAR	0.95	4.92	0.557	2120.98
Fibulin-3	FBLN3_HUMAN	54546	1	13	14	16	0.00293	0.347	ADQVCINLR	0.95	1.78	0.293	1088.55
									CVCPVSNAMCR	0.95	3.03	0.523	1369.55
									CVNHYGGYLCLPK	0.95	2.91	0.282	1580.73
									DIDECDIVPDACK	0.95	3.66	0.508	1549.65
									EDEMCWNYHGGFR	0.814	1.79	0.207	1700.66
									FSCMCPQGYQVVR	0.95	3.61	0.393	1631.71
									GEQCVDIDECTIPPYCHQR	0.95	3.09	0.234	2377.99
									IQCAAGYEQSEHNVCQDIDECTAGTHNCR	0.95	5.23	0.474	3423.38
									LNCEDIDECR	0.95	3.09	0.488	1323.53
									NPCQDPYILTPENR	0.95	4.09	0.376	1716.8
									RGEQCVDIDECTIPPYCHQR	0.917	3.05	0.116	2533.1
									SGNENGEFYLR	0.95	2.13	0.239	1285.58
									TCQDINECETTNECR	0.95	4.66	0.536	1929.74
Complement decay-accelerating factor	DAF_HUMAN	41400.1	1	5	6	7	0.00128	0.176	GFTMIGEHSIYCTVNNDEGEWSGPPPECR	0.95	5.81	0.564	3339.41
									LTCLQNLK	0.932	2.45	0.106	989.545
									QSVTYACNK	0.95	2.19	0.214	1070.49
									TSFPEDTVITYK	0.95	2.8	0.406	1400.69
									WSTAVEFCK	0.95	1.96	0.329	1127.52
Urokinase plasminogen activator surface receptor	UPAR_HUMAN	36977.2	1	6	8	8	0.00147	0.307	CNEGPILELENLPQNGR	0.95	5.04	0.407	1952.95
									GPMNQCLVATGTHEPK	0.95	3.06	0.389	1755.82
									ITSLTEVVCGLDLCNQGNSGR	0.95	4.45	0.588	2293.09
									LWEEGEELELVEK	0.95	3.41	0.322	1602.79
									SGCNHPDLDVQYR	0.95	3.87	0.393	1560.69
									SPEEQCLDVVTHWIQEGEEGRPK	0.95	4.64	0.298	2723.27
Lymphocyte function-associated antigen 3	LFA3_HUMAN	28147.9	1	4	5	6	0.0011	0.14	DKVAELENSEFR	0.95	3.13	0.227	1436.7
									GLIMYSWDCPMEQCK	0.95	4.19	0.45	1917.8
									MENDLPQK	0.869	1.9	0.124	974.461
									VAELENSEFR	0.95	3.62	0.178	1194.56
GDNF family receptor alpha-1	GFRA1_HUMAN	51456.6	1	8	9	10	0.00183	0.191	ACNLDDICK	0.938	1.79	0.161	1108.48
									EGLGASSHITTK	0.95	3.24	0.321	1200.62
									EKPNCLNLQDSCK	0.95	2.75	0.425	1605.74
									ETNFSLASGLEAK	0.95	3.57	0.342	1366.68
									FLNFFK	0.946	2.24	0.0276	815.445
									HSYGMLFCSCR	0.95	2.31	0.213	1417.58
									SAYITPCTTSVSNDVCNR	0.95	4.85	0.513	2044.91
									SVSSCLK	0.906	1.59	0.153	780.392
CD109 antigen	CD109_HUMAN	161692	1	21	22	23	0.00421	0.202	ADGNQLTLEER	0.95	3.48	0.171	1245.61
									AEQEGGMQFWVSSESK	0.95	4.22	0.577	1799.79
									ALSEFAALMNTER	0.95	3.64	0.453	1452.72
									CFLEADPYIDIDQNVLHR	0.95	4.5	0.416	2219.04
									FLVTAPGIIR	0.95	2.81	0.194	1086.67
									GDVTLTFLPLSFWGK	0.95	2.65	0.303	1680.9
									GQLVAVGK	0.906	1.53	0.179	771.472
									IEFPILEDSSELQLK	0.95	3.61	0.317	1760.93
									ISVFIQTDK	0.95	2.61	0.273	1050.58
									ISVTQPDSIVGIVAVDK	0.95	4.17	0.421	1740.97
									IVTLFSDFK	0.95	3.01	0.297	1069.59
									NSLGGFASTQDTTVALK	0.95	3.88	0.416	1709.87
									RNNVVITVTQR	0.95	2.77	0.122	1299.75
									SNGEFWDPGR	0.95	2.88	0.372	1164.51
									SNLIQQWLSQQSDLGVISK	0.95	5.04	0.0027	2145.12
									SSMAVHSLFK	0.95	2.59	0.303	1106.57
									SYSQSILLDLTDNR	0.95	3.02	0.251	1625.8
									TLSFSFPPNTVTGSER	0.95	2.87	0.234	1739.86
									TLTLPSLPLNSADEIYELR	0.95	3.88	0.479	2145.14
									TNIQVTVTGPSSPSPVK	0.95	3.58	0.329	1711.92
									VSNTQDASVSIVDYYEPR	0.95	4.65	0.471	2042.97
Major prion protein	PRIO_HUMAN	27632.7	0.998	2	2	2	0.000366	0.0791	VVEQMCITQYER	0.95	4.28	0	1555.72
									YPNQVYYR	0.95	2.21	0.206	1102.53
CD44 antigen	CD44_HUMAN	81537.5	1	3	3	3	0.000549	0.0593	TEAADLCK	0.857	1.7	0.0954	907.419
									TNPEDIYPSNPTDDDVSSGSSSER	0.95	4.18	0.557	2569.08
									YGFIEGHVVIPR	0.95	3.26	0.307	1386.75
Netrin-G1	NTNG1_HUMAN	60541.4	0.999	2	3	3	0.000549	0.0631	LLRPAVGEIFVDELHLAR	0.95	4.03	0.259	2048.17
									LTCECEHNTTGPDCGK	0.95	2.92	0.493	1878.74
Ceruloplasmin	CERU_HUMAN	122208	1	3	3	3	0.000549	0.0394	DIASGLIGPLIICK	0.871	2.36	0.156	1469.84
									DLYSGLIGPLIVCR	0.95	2.32	0.214	1575.86
									EVGPTNADPVCLAK	0.95	2.92	0.368	1470.73
Glypican-4	GPC4_HUMAN	62412.5	1	6	6	9	0.00165	0.155	ICPQGSTCCSQEMEEK	0.95	2.77	0.451	1944.74
									KFWSSLPSNVCNDER	0.95	4.22	0.474	1838.85
									LEGPFNIESVMDPIDVK	0.95	3.7	0.364	1918.95
									MAAGNGNEDDCWNGK	0.95	3.82	0.609	1640.6
									SISESAFSAR	0.95	2.8	0.323	1054.52
									YTEQLKPFGDVPR	0.95	2.83	0.308	1549.8
Acid sphingomyelinase-like phosphodiesterase 3b	ASM3B_HUMAN	50814.5	1	3	3	3	0.000549	0.101	AGDMVYIVGHVPPGFFEK	0.95	2.96	0.335	1978.97
									LGEAAVLEIVER	0.95	3.52	0.345	1298.73
									TTLPGVVNGANNPAIR	0.95	2.93	0.231	1593.87
Reticulon-4 receptor-like 2	R4RL2_HUMAN	46077.6	1	3	3	3	0.000549	0.081	LLTEHVFR	0.873	1.99	0.184	1014.57
									SLEPDTFQGLER	0.95	2.56	0.223	1391.68
									VSSSDVTCATPPER	0.95	3.4	0.421	1505.69
Contactin-3	CNTN3_HUMAN	112882	1	3	3	3	0.000549	0.035	ATTDGGDGTSSEQIR	0.95	3.72	0.402	1494.67
									KGDVSVQEHER	0.95	3.16	0.363	1283.63
									LQFAYLENFK	0.82	2.13	0.146	1272.66
GPI-APs identified from PLC treated apical (AP) ARPE-19 samples using sugar analog capture enrichment. Unique peptides = Peptides; unque spectra = Spectra (U); total spectra = Spectra (T); percent total spectra = % total spectra; percent sequence coverage = % SeqCov; Best Sequest XCorr Score = Best XCorr; Best Sequest DCn Score = Best DCn; Calculated +1H Peptide Mass (AMU) = Calculated Peptide Ma…

## Sheet: AP +PLC Replicate 3
Supplemental Table S8. Peptide List for GPI-APs identified from ARPE-19 cells
AP +PLC Replicate 3
Protein name	UniProt accession	MW (Da)	Protein ID probability	Peptides	Spectra (U)	Spectra (T)	% Total Spectra	% SeqCov	Peptide Sequence	Best Peptide ID probability	Best XCorr	Best DCn	Calculated Peptide Mass (AMU)
5'-nucleotidase	5NTD_HUMAN	63369	1	19	19	35	0.0045	0.429	AFEHSVHR	0.95	2.22	0.209	982.485
									ECNMGNLICDAMINNNLR	0.95	4.55	0.437	2151.94
									FPILSANIK	0.95	3.3	0.122	1002.6
									GAEVAHFMNALR	0.95	2.68	0.311	1315.66
									GPLASQISGLYLPYK	0.95	2.77	0.266	1606.88
									GVDVVVGGHSNTFLYTGNPPSK	0.95	2.51	0.381	2245.12
									HDSGDQDINVVSTYISK	0.95	5.45	0.31	1877.89
									IIALGHSGFEMDK	0.95	2.98	0.243	1417.71
									IKLDNYSTQELGKTIVYLDGSSQSCR	0.927	1.93	0.271	2975.48
									LDVLCTK	0.95	2.63	0.172	848.455
									TIVYLDGSSQSCR	0.95	4.66	0.549	1485.7
									VILPNFLANGGDGFQMIK	0.95	3.4	0.195	1950.02
									VILPNFLANGGDGFQMIKDELLR	0.95	2.99	0.393	2576.35
									VIYPAVEGR	0.95	1.68	0.289	1003.56
									VLPVGDEVVGIVGYTSK	0.95	2.9	0.375	1731.95
									VPSYDPLKMDEVYK	0.95	3.2	0.356	1683.83
									YDAMALGNHEFDNGVEGLIEPLLK	0.95	4.09	0.543	2661.29
									YPFIVTSDDGR	0.95	3.08	0.382	1269.61
									YPFIVTSDDGRK	0.95	2.3	0.125	1397.71
CD59 glycoprotein	CD59_HUMAN	14177.2	0.998	2	2	2	0.0003	0.172	ENELTYYCCK	0.95	2.57	0.297	1379.56
									FEHCNFNDVTTR	0.95	3.21	0.315	1539.66
Semaphorin-7A	SEM7A_HUMAN	74823.7	1	11	11	12	0.0015	0.225	ATIVHQDQAYDDK	0.95	3.79	0.375	1503.71
									CISIYSSER	0.95	2.36	0.14	1114.52
									CLPDQQPIPTETFQVADR	0.95	2.8	0.418	2115.02
									DPYCGWDQGR	0.95	3.03	0.187	1253.5
									GDQGGESSLSVSK	0.95	2.7	0.303	1250.59
									GESELYTSDTVMQNPQFIK	0.95	5.14	0.489	2203.02
									GYAPFSPDENSLVLFEGDEVYSTIR	0.95	4.95	0.506	2805.33
									IRGESELYTSDTVMQNPQFIK	0.95	2.04	0.312	2472.21
									MQASHGETFHVLYLTTDR	0.95	4.03	0.452	2122
									SVLQSINPAEPHK	0.95	3.06	0.369	1419.76
									VYLFDFPEGK	0.95	2.47	0.134	1214.61
Glypican-1	GPC1_HUMAN	61681.3	1	6	6	7	0.0009	0.176	GANLHLEETLAEFWAR	0.95	3.02	0.29	1856.93
									GCLANQADLDAEWR	0.95	3.11	0.407	1618.73
									GFSLSDVPQAEISGEHLR	0.95	4	0.433	1941.97
									SFVQGLGVASDVVR	0.95	3.21	0.363	1433.77
									TLQATFPGAFGELYTQNAR	0.95	4.37	0.527	2085.04
									TPLTHALPGLSEQEGQK	0.95	3.39	0.412	1805.94
Melanotransferrin	TRFM_HUMAN	80213.8	1	7	7	8	0.001	0.134	AVSDYFGGSCVPGAGETSYSESLCR	0.95	4.06	0.541	2656.13
									CLVENAGDVAFVR	0.95	2.81	0.241	1449.72
									LLNEGQR	0.9	2.22	0.129	829.453
									LSVMGCDVLK	0.95	2.66	0.278	1121.57
									SCHAGFGSPAGWDVPVGALIQR	0.95	3.61	0.552	2282.11
									SEDYELLCPNGAR	0.95	3.05	0.334	1523.68
									YYDYSGAFR	0.929	2.17	0.0955	1141.49
Neurotrimin	NTRI_HUMAN	37970.8	1	4	4	4	0.0005	0.172	AVGFVSEDEYLEIQGITR	0.95	4.57	0.38	2026.01
									EQSGDYECSASNDVAAPVVR	0.95	3.41	0.0891	2153.94
									SGDATFPK	0.95	2.18	0.159	822.399
									VTVNYPPYISEAK	0.95	2.74	0.296	1480.77
DBH-like monooxygenase protein 1	MOXD1_HUMAN	69654.4	1	5	5	7	0.0009	0.132	AEMTWGGLSTR	0.95	2.5	0.122	1224.57
									CASIPDIMEQLQFIGVK	0.95	4.04	0.352	1948.99
									EEQTILPGDNLITECR	0.95	2.23	0.229	1887.91
									EIYRPVTTWPFIIK	0.95	3.29	0.0855	1762.99
									TSVLSTALPYFDLVNQDVPIPNK	0.95	3.53	0.499	2531.34
NKG2D ligand 3	N2DL3_HUMAN	27950.4	1	3	3	3	0.0004	0.189	FLLFDSNNR	0.915	2.61	0.0408	1125.57
									HGQQWCEVQSQVDQK	0.95	5.08	0.454	1856.83
									LELADTELEDFTPSGPLTLQVR	0.95	4.22	0.535	2444.26
Reversion-inducing cysteine-rich protein with Kazal motifs	RECK_HUMAN	106456	1	9	9	11	0.0014	0.152	ATEPVCGHNGETYSSVCAAYSDR	0.95	4.11	0.6	2531.06
									CVGLQDHQFEFGSCMSK	0.95	2.14	0.235	2029.86
									EYENALFSCISR	0.95	2.66	0.295	1488.68
									FCEYNPVEVSMLTCLADVR	0.95	2.65	0.365	2319.05
									GCPSGDPCLPYFCVQGCK	0.95	3.25	0.41	2101.86
									KTEMEIVDGLIEGCK	0.95	2.01	0.251	1737.84
									LYSMSWGNTQSWQEFDR	0.95	2.75	0.409	2150.92
									MPFINIPVLDIK	0.95	4.34	0.296	1415.8
									SCNAQSDQGAMNDMK	0.95	4.39	0.485	1672.64
Neuronal growth regulator 1	NEGR1_HUMAN	38719.1	1	3	3	4	0.0005	0.119	LFNGQQGIIIQNFSTR	0.95	4.29	0.392	1835.98
									TMQVHLTVQVPPK	0.89	1.93	0.151	1493.81
									VVVNFAPTIQEIK	0.95	3.27	0.134	1457.84
Deoxyribonuclease-1-like 1	DNSL1_HUMAN	33893.2	1	5	5	6	0.0008	0.305	CDIMVLQEVVDSSGSAIPLLLR	0.95	2.13	0.214	2431.26
									DVILLGDFNADCASLTK	0.95	3.12	0.507	1851.92
									FDGSGPYSTLSSPQLGR	0.95	3.87	0.547	1768.85
									TEPGFHWVIADGEDTTVR	0.95	2.29	0.178	2029.96
									TQVLSSYVYNDEDDVFAR	0.95	4.09	0.612	2120.98
Fibulin-3	FBLN3_HUMAN	54546	1	3	3	3	0.0004	0.0892	LNCEDIDECR	0.95	3.37	0.368	1323.53
									SGNENGEFYLR	0.95	2.77	0.137	1285.58
									SVPSDIFQIQATTIYANTINTFR	0.95	2.55	0.326	2600.34
Complement decay-accelerating factor	DAF_HUMAN	41400.1	0.998	2	2	2	0.0003	0.0814	EIYCPAPPQIDNGIIQGER	0.95	2.8	0.479	2170.06
									TSFPEDTVITYK	0.95	2.61	0.374	1400.69
Urokinase plasminogen activator surface receptor	UPAR_HUMAN	36977.2	0.998	2	2	2	0.0003	0.0776	LWEEGEELELVEK	0.95	4.33	0.305	1602.79
									SGCNHPDLDVQYR	0.95	3.78	0.458	1560.69
GDNF family receptor alpha-1	GFRA1_HUMAN	51456.6	1	2	2	3	0.0004	0.0645	EGLGASSHITTK	0.95	2.52	0.279	1200.62
									SAYITPCTTSVSNDVCNR	0.95	3.71	0.517	2044.91
CD109 antigen	CD109_HUMAN	161692	1	10	10	11	0.0014	0.0865	FLIDTHNR	0.95	2.47	0.0711	1015.53
									IEFPILEDSSELQLK	0.95	3.51	0.299	1760.93
									ISVTQPDSIVGIVAVDK	0.95	3.73	0.382	1740.97
									IVTLFSDFK	0.95	2.09	0.157	1069.59
									LSDSWQPR	0.95	2.78	0.196	988.485
									SSMAVHSLFK	0.95	2.81	0.36	1106.57
									TLTLPSLPLNSADEIYELR	0.95	3.83	0.532	2145.14
									TSLNILIK	0.95	2.85	0.0654	901.572
									VGSPFELVVSGNK	0.95	2.19	0.305	1332.72
									VSNTQDASVSIVDYYEPR	0.95	4.09	0.461	2042.97
Glypican-6	GPC6_HUMAN	62736.4	1	3	3	4	0.0005	0.0829	DESVTAGTSNEEECWNGHSK	0.95	3.46	0.392	2236.9
									ICPQEYTCCTTEMEDK	0.95	2.7	0.208	2080.8
									TFVQGLTVGR	0.95	2.71	0.264	1077.61
Voltage-dependent calcium channel subunit alpha-2/delta-1	CA2D1_HUMAN	124572	1	4	4	4	0.0005	0.0444	DPCAGPVCDCK	0.95	3.25	0.425	1278.49
									INTQEYLDVLGR	0.95	3.04	0.394	1420.74
									SGPGAYESGIMVSK	0.947	2.09	0.288	1382.66
									YYPASPWVDNSR	0.95	2.35	0.267	1454.67
Laminin subunit alpha-4	LAMA4_HUMAN	202526	1	3	3	3	0.0004	0.023	AESSSDEAVADTSR	0.95	3.39	0.405	1424.61
									SLLSDVEELVEK	0.95	3.02	0.311	1360.72
									TLFPVVLEQLDDYNAK	0.95	3.13	0.408	1864.97
GPI-APs identified from PLC treated apical (AP) ARPE-19 samples using sugar analog capture enrichment. Unique peptides = Peptides; unque spectra = Spectra (U); total spectra = Spectra (T); percent total spectra = % total spectra; percent sequence coverage = % SeqCov; Best Sequest XCorr Score = Best XCorr; Best Sequest DCn Score = Best DCn; Calculated +1H Peptide Mass (AMU) = Calculated Peptide Ma…

## Sheet: BL -PLC Replicate 1
Supplemental Table S8. Peptide List for GPI-APs identified from ARPE-19 cells
BL -PLC Replicate 1
Protein name	UniProt accession	MW (Da)	Protein ID probability	Peptides	Spectra (U)	Spectra (T)	% Total Spectra	% SeqCov	Peptide Sequence	Best Peptide ID probability	Best XCorr	Best DCn	Calculated Peptide Mass (AMU)
Semaphorin-7A	SEM7A_HUMAN	74823.7	1	6	6	9	0.0007	0.131	AMLVCSDAATNK	0.95	3.34	0.268	1280.6
									ATIVHQDQAYDDK	0.95	3.6	0.405	1503.71
									CLPDQQPIPTETFQVADR	0.95	2.97	0.429	2115.02
									GESELYTSDTVMQNPQFIK	0.95	4.35	0.38	2187.03
									LQDVFLLPDPSGQWR	0.95	2.97	0.201	1770.92
									VYLFDFPEGK	0.95	2.37	0.331	1214.61
Glypican-1	GPC1_HUMAN	61681.3	1	7	7	8	0.0007	0.174	DVQDFWISLPGTLCSEK	0.95	3.34	0.486	1994.95
									GCLANQADLDAEWR	0.95	3.56	0.368	1618.73
									MALSTASDDR	0.95	2.37	0.276	1082.48
									NLLDSMVLITDK	0.95	2.72	0.267	1361.73
									SFVQGLGVASDVVR	0.95	2.99	0.334	1433.77
									TLQATFPGAFGELYTQNAR	0.95	2.86	0.377	2085.04
									VLQAMLATQLR	0.95	3.65	0.286	1243.72
Neurotrimin	NTRI_HUMAN	37970.8	0.998	2	2	3	0.0002	0.0959	EQSGDYECSASNDVAAPVVR	0.95	4.21	0.448	2153.94
									VTVNYPPYISEAK	0.95	2.59	0.218	1480.77
Fibulin-3	FBLN3_HUMAN	54546	1	6	6	7	0.0006	0.152	CVCPVSNAMCR	0.95	2.4	0.26	1369.55
									EDEMCWNYHGGFR	0.95	3.02	0.356	1700.66
									GSFACQCPPGYQK	0.95	4.14	0.437	1499.64
									LNCEDIDECR	0.95	2.15	0.149	1323.53
									QTSPVSAMLVLVK	0.95	2.44	0.281	1372.79
									TCQDINECETTNECR	0.95	4.87	0.563	1929.74
GDNF family receptor alpha-1	GFRA1_HUMAN	51456.6	0.998	2	2	2	0.0002	0.0645	QTIVPVCSYEER	0.95	2	0.195	1480.71
									SAYITPCTTSVSNDVCNR	0.95	3.58	0.481	2044.91
CD109 antigen	CD109_HUMAN	161692	1	6	6	7	0.0006	0.0498	ADGNQLTLEER	0.95	3.39	0.14	1245.61
									ALSEFAALMNTER	0.95	3.16	0.231	1452.72
									EALNMLTWR	0.95	2.67	0.287	1133.58
									ELSYMVVSR	0.95	2.26	0.207	1083.55
									TNIQVTVTGPSSPSPVK	0.95	3.16	0.36	1711.92
									VGSPFELVVSGNK	0.95	2.83	0.253	1332.72
CD44 antigen	CD44_HUMAN	81537.5	1	3	3	5	0.0004	0.062	ALSIGFETCR	0.95	3.17	0.372	1153.57
									TNPEDIYPSNPTDDDVSSGSSSER	0.95	3.5	0.4	2569.08
									YGFIEGHVVIPR	0.95	3.59	0.38	1386.75
GPI-APs identified from non-PLC treated basolateral (BL) ARPE-19 samples using sugar analog capture enrichment. Unique peptides = Peptides; unque spectra = Spectra (U); total spectra = Spectra (T); percent total spectra = % total spectra; percent sequence coverage = % SeqCov; Best Sequest XCorr Score = Best XCorr; Best Sequest DCn Score = Best DCn; Calculated +1H Peptide Mass (AMU) = Calculated P…

## Sheet: BL -PLC Replicate 2
Supplemental Table S8. Peptide List for GPI-APs identified from ARPE-19 cells
BL -PLC Replicate 2
Protein name	UniProt accession	MW (Da)	Protein ID probability	Peptides	Spectra (U)	Spectra (T)	% Total Spectra	% SeqCov	Peptide Sequence	Best Peptide ID probability	Best XCorr	Best DCn	Calculated Peptide Mass (AMU)
5'-nucleotidase	5NTD_HUMAN	63369	1	8	13	21	0.00723	0.267	ECNMGNLICDAMINNNLR	0.95	4.29	0.381	2183.93
									GPLASQISGLYLPYK	0.95	3.08	0.41	1606.88
									GVDVVVGGHSNTFLYTGNPPSK	0.95	4.55	0.433	2245.12
									HDSGDQDINVVSTYISK	0.95	3.63	0.551	1877.89
									VILPNFLANGGDGFQMIK	0.95	4.45	0.367	1951
									VLPVGDEVVGIVGYTSK	0.95	3.77	0.496	1731.95
									YDAMALGNHEFDNGVEGLIEPLLK	0.95	2.75	0.175	2663.25
									YGQSTGEFLQVGGIHVVYDLSR	0.95	3.31	0.262	2426.2
CD59 glycoprotein	CD59_HUMAN	14177.2	1	4	4	4	0.00138	0.312	ENELTYYCCK	0.95	2.72	0.423	1379.56
									FEHCNFNDVTTR	0.95	2.98	0.114	1539.66
									LRENELTYYCCK	0.95	2.84	0.27	1648.75
									TAVNCSSDFDACLITK	0.95	3.11	0.307	1802.79
Semaphorin-7A	SEM7A_HUMAN	74823.7	1	9	10	11	0.00379	0.186	AMLVCSDAATNK	0.95	3.04	0.322	1297.58
									ATIVHQDQAYDDK	0.95	3.72	0.366	1503.71
									CLPDQQPIPTETFQVADR	0.95	3.39	0.277	2116.99
									GDQGGESSLSVSK	0.95	3.07	0.243	1250.59
									GESELYTSDTVMQNPQFIK	0.95	3.18	0.319	2188.01
									IRGESELYTSDTVMQNPQFIK	0.95	3.22	0.179	2472.21
									LQDVFLLPDPSGQWR	0.95	3.01	0.296	1770.92
									VVEPGEQEHSFAFNIMEIQPFR	0.95	3.3	0.319	2621.23
									VYLFDFPEGK	0.95	2.29	0.264	1214.61
Glypican-1	GPC1_HUMAN	61681.3	1	5	5	5	0.00172	0.133	AFVAAR	0.896	1.73	0.0764	634.367
									DVQDFWISLPGTLCSEK	0.95	2.12	0.435	1994.95
									GCLANQADLDAEWR	0.95	4.13	0.389	1618.73
									GFSLSDVPQAEISGEHLR	0.95	2.43	0.289	1941.97
									TLQATFPGAFGELYTQNAR	0.95	3.95	0.446	2085.04
Melanotransferrin	TRFM_HUMAN	80213.8	1	5	5	5	0.00172	0.133	CLVENAGDVAFVR	0.95	3.12	0.258	1449.72
									IQAEQVDAVTLSGEDIYTAGK	0.95	2.29	0.25	2209.09
									LFSHEGSSFQMFSSEAYGQK	0.95	2.93	0.32	2283.99
									TVGWNVPVGYLVESGR	0.95	2.13	0.245	1732.9
									TYGLVPAAGEHYAPEDSSNSYYVVAVVR	0.95	4.07	0.408	3014.45
Neurotrimin	NTRI_HUMAN	37970.8	1	5	5	5	0.00172	0.233	AVGFVSEDEYLEIQGITR	0.95	4.91	0.437	2027
									EQSGDYECSASNDVAAPVVR	0.95	4.07	0.513	2153.94
									GTLQCEASAVPSAEFQWYK	0.95	2.98	0.441	2172.01
									VHLIVQVSPK	0.921	2.08	0.199	1119.69
									VTVNYPPYISEAK	0.95	2.25	0.204	1480.77
DBH-like monooxygenase protein 1	MOXD1_HUMAN	69654.4	1	4	4	4	0.00138	0.075	EEQTILPGDNLITECR	0.95	3.21	0.414	1887.91
									LVLSLPVNVR	0.95	2.54	0.172	1109.7
									PYLQDYFTNANR	0.95	3.39	0.272	1501.71
									YWLGWSQR	0.95	2.23	0.151	1095.54
Neuronal growth regulator 1	NEGR1_HUMAN	38719.1	1	5	5	5	0.00172	0.26	DQAGEYECSAENDVSFPDVR	0.95	3.29	0.511	2288.92
									DYSLQIQNVDVTDDGPYTCSVQTQHTPR	0.95	4.17	0.42	3237.48
									LFNGQQGIIIQNFSTR	0.887	3.78	0	1836.96
									PFENGQYLDIYGITR	0.95	3.49	0.389	1785.88
									VVVNFAPTIQEIK	0.818	2.35	0.121	1457.84
Deoxyribonuclease-1-like 1	DNSL1_HUMAN	33893.2	1	3	3	4	0.00138	0.175	DVILLGDFNADCASLTK	0.95	5.36	0.528	1852.9
									TEPGFHWVIADGEDTTVR	0.95	2.8	0.255	2029.96
									TQVLSSYVYNDEDDVFAR	0.95	5.11	0.554	2120.98
Fibulin-3	FBLN3_HUMAN	54546	1	4	4	4	0.00138	0.108	CVCPVSNAMCR	0.95	2.57	0.368	1353.55
									DIDECDIVPDACK	0.95	3.44	0.501	1549.65
									NPCQDPYILTPENR	0.95	3.37	0.406	1716.8
									TCQDINECETTNECR	0.95	4.31	0.614	1929.74
Complement decay-accelerating factor	DAF_HUMAN	41400.1	1	3	4	4	0.00138	0.178	EIYCPAPPQIDNGIIQGER	0.95	4.09	0.332	2172.03
									GFTMIGEHSIYCTVNNDEGEWSGPPPECR	0.95	2.98	0.173	3341.38
									QPYITQNYFPVGTVVEYECR	0.95	2.2	0.406	2464.15
Urokinase plasminogen activator surface receptor	UPAR_HUMAN	36977.2	1	3	5	5	0.00172	0.182	CNEGPILELENLPQNGR	0.95	2.23	0.233	1953.93
									ITSLTEVVCGLDLCNQGNSGR	0.95	4.57	0.386	2294.08
									SPEEQCLDVVTHWIQEGEEGRPK	0.95	3.74	0.317	2723.27
CD109 antigen	CD109_HUMAN	161692	1	7	7	7	0.00241	0.0789	CFLEADPYIDIDQNVLHR	0.902	2.13	0.161	2218.06
									FLVTAPGIIR	0.95	2.38	0.186	1086.67
									IEFPILEDSSELQLK	0.95	2.2	0.281	1760.93
									ISVTQPDSIVGIVAVDK	0.95	3.92	0.454	1740.97
									NSLGGFASTQDTTVALK	0.95	2.8	0.369	1709.87
									TLTLPSLPLNSADEIYELR	0.929	1.87	0.255	2146.13
									VSNTQDASVSIVDYYEPR	0.95	3.16	0.428	2043.95
CD44 antigen	CD44_HUMAN	81537.5	1	4	5	5	0.00172	0.0728	ALSIGFETCR	0.95	2.97	0.281	1153.57
									TEAADLCK	0.95	2.31	0.228	907.419
									TNPEDIYPSNPTDDDVSSGSSSER	0.95	2.69	0.414	2571.05
									YGFIEGHVVIPR	0.95	2.68	0.294	1386.75
GPI-APs identified from non-PLC treated basolateral (BL) ARPE-19 samples using sugar analog capture enrichment. Unique peptides = Peptides; unque spectra = Spectra (U); total spectra = Spectra (T); percent total spectra = % total spectra; percent sequence coverage = % SeqCov; Best Sequest XCorr Score = Best XCorr; Best Sequest DCn Score = Best DCn; Calculated +1H Peptide Mass (AMU) = Calculated P…

## Sheet: BL -PLC Replicate 3
Supplemental Table S8. Peptide List for GPI-APs identified from ARPE-19 cells
BL -PLC Replicate 3
Protein name	UniProt accession	MW (Da)	Protein ID probability	Peptides	Spectra (U)	Spectra (T)	% Total Spectra	% SeqCov	Peptide Sequence	Best Peptide ID probability	Best XCorr	Best DCn	Calculated Peptide Mass (AMU)
There were no identified GPI-APs in this sample
GPI-APs identified from non-PLC treated basolateral (BL) ARPE-19 samples using sugar analog capture enrichment. Unique peptides = Peptides; unque spectra = Spectra (U); total spectra = Spectra (T); percent total spectra = % total spectra; percent sequence coverage = % SeqCov; Best Sequest XCorr Score = Best XCorr; Best Sequest DCn Score = Best DCn; Calculated +1H Peptide Mass (AMU) = Calculated P…

## Sheet: BL +PLC Replicate 1 
Supplemental Table S8. Peptide List for GPI-APs identified from ARPE-19 cells
BL +PLC Replicate 1
Protein name	UniProt accession	MW (Da)	Protein ID probability	Peptides	Spectra (U)	Spectra (T)	% Total Spectra	% SeqCov	Peptide Sequence	Best Peptide ID probability	Best XCorr	Best DCn	Calculated Peptide Mass (AMU)
5'-nucleotidase	5NTD_HUMAN	63369	1	11	11	17	0.002	0.218	FPILSANIK	0.86	2.7	0.0663	1002.6
									GPLASQISGLYLPYK	0.95	3.4	0.321	1606.88
									HDSGDQDINVVSTYISK	0.95	5.13	0.53	1877.89
									IIALGHSGFEMDK	0.95	3.76	0.37	1417.71
									KVPVVQAYAFGK	0.95	2.29	0.216	1306.75
									LEQTSEDSSK	0.95	2.07	0.259	1123.51
									TIVYLDGSSQSCR	0.95	4.2	0.53	1485.7
									VLPVGDEVVGIVGYTSK	0.95	3.4	0.486	1731.95
									VPSYDPLK	0.95	1.97	0.244	918.493
									VPVVQAYAFGK	0.95	3.42	0.414	1178.66
									YPFIVTSDDGR	0.95	3.72	0.372	1269.61
CD59 glycoprotein	CD59_HUMAN	14177.2	0.998	2	2	5	0.0006	0.188	FEHCNFNDVTTR	0.95	3.42	0.38	1539.66
									LRENELTYYCCK	0.95	3.78	0.471	1648.75
Semaphorin-7A	SEM7A_HUMAN	74823.7	1	10	10	10	0.0012	0.162	AAAIQTMSLDAER	0.95	3.05	0.375	1392.68
									AMLVCSDAATNK	0.95	3.99	0.42	1280.6
									CISIYSSER	0.95	3.04	0.332	1114.52
									DCENYITLLER	0.95	3.31	0.308	1425.67
									DPYCGWDQGR	0.95	2.24	0.196	1253.5
									SEGLLACGTNAR	0.95	4.47	0.503	1248.6
									SVLQSINPAEPHK	0.95	2.87	0.408	1419.76
									TVNIGSTK	0.95	1.92	0.203	819.457
									VYLFDFPEGK	0.95	2.74	0.156	1214.61
									YYLSCPMESR	0.95	2.39	0.157	1305.56
Glypican-1	GPC1_HUMAN	61681.3	1	6	6	8	0.001	0.12	KVAQVPLGPECSR	0.95	2.3	0.215	1440.76
									MALSTASDDR	0.95	3.36	0.322	1082.48
									NLLDSMVLITDK	0.95	3.11	0.191	1377.73
									PCPDYCR	0.95	2.01	0.463	967.376
									SFVQGLGVASDVVR	0.95	3.27	0.366	1433.77
									VLQAMLATQLR	0.857	2.2	0.162	1259.71
Melanotransferrin	TRFM_HUMAN	80213.8	1	8	8	8	0.001	0.127	CLAEGAGDVAFVK	0.95	3.18	0.136	1336.66
									CLVENAGDVAFVR	0.95	3.87	0.32	1449.72
									HSTVLENTDGK	0.95	3.43	0.402	1200.59
									MFDSSNYHGQDLLFK	0.907	2.19	0.158	1817.82
									SCHTGINR	0.88	1.72	0.2	944.437
									SEDYELLCPNGAR	0.95	3.56	0.384	1523.68
									SSHVTIDTLK	0.95	2.47	0.216	1100.59
									WCVLSTPEIQK	0.892	2.48	0.061	1360.69
Neurotrimin	NTRI_HUMAN	37970.8	1	3	3	5	0.0006	0.119	EQSGDYECSASNDVAAPVVR	0.95	2.72	0.272	2153.94
									SGDATFPK	0.95	2.56	0.21	822.399
									VTVNYPPYISEAK	0.95	3.04	0.413	1480.77
DBH-like monooxygenase protein 1	MOXD1_HUMAN	69654.4	1	3	3	3	0.0004	0.0375	AEMTWGGLSTR	0.95	2.88	0.314	1224.57
									DRAEMTWGGLSTR	0.95	2.71	0.274	1479.7
									DTTYWCQMFK	0.942	1.81	0.208	1379.58
Reversion-inducing cysteine-rich protein with Kazal motifs	RECK_HUMAN	106456	1	5	5	8	0.001	0.068	EYENALFSCISR	0.95	2.79	0.285	1488.68
									KPITVLEILQK	0.95	2.7	0.285	1281.81
									LGEASDFIVR	0.95	3.83	0.23	1106.58
									QGTLIQVPSSAGEVGCYK	0.95	2.62	0.245	1893.94
									SCNAQSDQGAMNDMK	0.95	4.33	0.482	1672.64
Fibulin-3	FBLN3_HUMAN	54546	1	4	4	5	0.0006	0.101	FSCMCPQGYQVVR	0.95	3.54	0.539	1631.71
									IPSNPSHR	0.943	2.01	0.191	907.474
									NPCQDPYILTPENR	0.95	3.57	0.25	1716.8
									TCQDINECETTNECR	0.95	2.51	0.268	1929.74
Complement decay-accelerating factor	DAF_HUMAN	41400.1	1	3	3	4	0.0005	0.0656	DHYGYR	0.923	1.44	0.273	810.353
									SCEVPTR	0.918	1.99	0.18	848.393
									TSFPEDTVITYK	0.95	2.85	0.459	1400.69
Lymphocyte function-associated antigen 3	LFA3_HUMAN	28147.9	0.998	2	2	2	0.0002	0.08	DKVAELENSEFR	0.95	3.78	0.349	1436.7
									MENDLPQK	0.95	2.9	0.0512	990.456
GDNF family receptor alpha-1	GFRA1_HUMAN	51456.6	1	4	4	5	0.0006	0.0946	LADFFTNCQPESR	0.95	4.65	0.453	1584.71
									QTIVPVCSYEER	0.95	2.84	0.326	1480.71
									RQTIVPVCSYEER	0.95	3.11	0.176	1636.81
									SAYITPCTTSVSNDVCNR	0.95	3.99	0.51	2044.91
CD109 antigen	CD109_HUMAN	161692	1	8	8	8	0.001	0.0699	ELSYMVVSR	0.95	2.26	0.27	1083.55
									FLVTAPGIIR	0.95	2.72	0.282	1086.67
									ISVTQPDSIVGIVAVDK	0.849	2.13	0.139	1740.97
									NSLGGFASTQDTTVALK	0.95	2.93	0.24	1709.87
									RNNVVITVTQR	0.95	2.76	0.264	1299.75
									SNGEFWDPGR	0.95	2.98	0.198	1164.51
									SSMAVHSLFK	0.95	2.6	0.295	1106.57
									TNIQVTVTGPSSPSPVK	0.95	2.89	0.345	1711.92
Major prion protein	PRIO_HUMAN	27632.7	1	4	4	5	0.0006	0.158	ESQAYYQR	0.929	1.96	0.161	1044.47
									PIIHFGSDYEDR	0.95	2.95	0.428	1448.68
									VVEQMCITQYER	0.95	3.21	0.398	1571.72
									YPNQVYYR	0.95	2.6	0.249	1102.53
CD44 antigen	CD44_HUMAN	81537.5	1	3	3	3	0.0004	0.062	ALSIGFETCR	0.95	2.49	0.203	1153.57
									TNPEDIYPSNPTDDDVSSGSSSER	0.95	2.57	0.428	2569.08
									YGFIEGHVVIPR	0.95	2.57	0.184	1386.75
Glypican-4	GPC4_HUMAN	62412.5	1	3	3	3	0.0004	0.0755	ICPQGSTCCSQEMEEK	0.95	3.21	0.469	1943.76
									PTTAAGTSLDR	0.95	2.01	0.248	1089.55
									TFAQGLAVAGDVVSK	0.95	3.38	0.286	1462.79
Voltage-dependent calcium channel subunit alpha-2/delta-1	CA2D1_HUMAN	124572	0.998	2	2	2	0.0002	0.0236	TASGVNQLVDIYEK	0.95	2.29	0.193	1536.79
									YYPASPWVDNSR	0.95	2.02	0.266	1454.67
GPI-APs identified from PLC treated basolateral (BL) ARPE-19 samples using sugar analog capture enrichment. Unique peptides = Peptides; unque spectra = Spectra (U); total spectra = Spectra (T); percent total spectra = % total spectra; percent sequence coverage = % SeqCov; Best Sequest XCorr Score = Best XCorr; Best Sequest DCn Score = Best DCn; Calculated +1H Peptide Mass (AMU) = Calculated Pepti…

[truncated: 2 more sheets: BL +PLC Replicate 2, BL +PLC Replicate 3]
