# Supplementary material for: Proteomic identification of mammalian cell surface derived glycosylphosphatidylinositol-anchored proteins through selective glycan enrichment
Source: Proteomics. 2014 Nov 12;14(21-22):2471–84. doi: 10.1002/pmic.201400148 (PMC4260145; doi:10.1002/pmic.201400148)
Supplement: Supplementary file 9 [file pmic0014-2471-SD9.xlsx]

## Sheet: Table S9
Supplemental Table S9. Identified GPI-APs in replicates from the apical (AP) and basolateral (BL) surfaces of MDCK II cells
				Replicate 1												Replicate 2												Replicate 3
				AP -PLC			AP +PLC			BL -PLC			BL +PLC			AP -PLC			AP +PLC			BL -PLC			BL +PLC			AP -PLC			AP +PLC			BL -PLC			BL +PLC
No.	Identified Protein	NCBI Accession	MWa	Spectra	Peptides	% Seq Cov	Spectra	Peptides	% Seq Cov	Spectra	Peptides	% Seq Cov	Spectra	Peptides	% Seq Cov	Spectra	Peptides	% Seq Cov	Spectra	Peptides	% Seq Cov	Spectra	Peptides	% Seq Cov	Spectra	Peptides	% Seq Cov	Spectra	Peptides	% Seq Cov	Spectra	Peptides	% Seq Cov	Spectra	Peptides	% Seq Cov	Spectra	Peptides	% Seq Cov
1	folate receptor beta	XP_534020.3, XP_005633610.1	31	198	10	50.59	204	12	52.91	205	10	50.59	536	13	52.91	26	5	23.94	189	11	51.36	2	2	7.34	527	13	53.29	18	7	34.76	235	14	55.61	3	2	8.5	930	17	56.38
2	limbic system-associated membrane protein	XP_003434117.1, XP_005639572.1	40	158	13	39.81	199	11	34.37	104	9	31.22	635	13	39.81	100	9	29.79	208	11	34.37	9	4	15.47	594	14	41.53	171	13	39.06	489	15	41.83	14	6	20.05	735	15	43.54
3	carboxypeptidase M	XP_005625715.1	60	106	12	26.16	185	13	26.35	344	12	26.16	635	14	28.57	20	6	15.77	151	12	26.16	0	0	0	1016	14	28.57	16	7	12.43	475	19	31.54	0	0	0	1088	21	32.1
4	CD59 glycoprotein	XP_533156.1, XP_005631182.1, XP_005631183.1, XP_005631184.1, XP_005631185.1, XP_005631186.1, XP_005631187.1	14	41	4	20.33	69	4	26.02	49	3	20.33	99	5	26.02	0	0	0	73	5	26.02	0	0	0	113	3	20.33	0	0	0	105	5	26.02	0	0	0	160	5	26.02
5	CD109 antigen	XP_532205.3	162	551	47	43.32	1101	54	46.3	332	39	35.5	1163	60	50.45	236	33	30.66	756	53	47.06	57	24	21.31	1366	59	49.76	422	43	35.57	2235	68	51.14	66	28	24.22	1215	68	51.56
6	pantetheinase precursor	NP_001003372.1	57	33	10	22.37	54	11	25.68	87	11	25.68	357	19	39.11	2	2	4.28	49	14	28.6	0	0	0	400	18	41.05	3	3	5.25	124	17	38.91	0	0	0	533	18	40.08
7	ADP-ribosyl cyclase 2	XP_545938.2	35	35	8	36.22	59	10	45.83	21	7	28.85	141	12	50.64	6	3	12.5	55	10	45.83	0	0	0	196	12	46.15	0	0	0	90	11	48.08	0	0	0	159	11	46.15
8	ceruloplasmin	XP_005634613.1, XP_534301.2	126	156	25	36.32	290	31	37.25	159	25	36.23	510	33	40.4	50	12	17.88	225	31	37.89	48	12	16.86	586	37	41.23	131	18	23.9	657	38	42.53	95	23	33.63	606	39	44.75
9	deoxyribonuclease I-like 1	XP_005642080.1	34	15	7	33.89	34	8	37.87	9	5	20.6	163	11	40.86	0	0	0	47	8	37.87	0	0	0	111	13	46.18	0	0	0	72	12	45.51	0	0	0	151	15	51.16
10	hyaluronidase-2	XP_541876.2, XP_005632567.1, XP_005632568.1, XP_005632569.1, XP_005632570.1	53	11	5	17.8	8	6	13.56	20	9	23.73	161	11	26.48	0	0	0	7	5	11.23	0	0	0	141	12	26.69	0	0	0	28	9	22.03	0	0	0	333	13	27.97
11	folate receptor alpha	XP_005633611.1, XP_851993.1	29	0	0	0	0	0	0	0	0	0	54	3	16.27	0	0	0	0	0	0	0	0	0	101	4	20.24	0	0	0	30	3	15.87	0	0	0	106	5	21.03
12	urokinase plasminogen activator surface receptor	XP_003432622.3	40	33	7	29.14	39	7	29.14	25	6	24.87	53	7	29.14	31	6	23.53	39	7	29.14	4	2	6.68	103	7	29.14	23	7	29.14	24	7	29.14	3	2	5.88	67	7	29.14
13	glypican-1	XP_005636000.1	67	42	12	29.52	50	14	31.45	120	15	32.58	256	17	34.84	33	9	18.39	58	14	31.45	45	10	21.94	297	16	32.9	61	16	31.45	120	19	35.65	62	16	32.42	537	21	39.84
14	dipeptidase 1	XP_536748.3	50	2	2	3.76	5	5	14.6	0	0	0	64	16	47.35	0	0	0	17	9	25	0	0	0	116	15	43.81	0	0	0	36	7	22.57	0	0	0	125	14	35.62
15	glypican-4	XP_549265.2	62	2	2	5.22	4	3	10.97	20	10	26.8	66	14	34.71	0	0	0	9	6	15.83	0	0	0	87	15	36.51	20	10	24.64	48	17	36.51	0	0	0	197	24	48.02
16	ephrin-A1	XP_547553.1, XP_852071.1, XP_005622810.1, XP_005622811.1, XP_005622812.1, XP_005622813.1	24	10	3	23.33	6	2	18.21	2	2	18.21	51	5	40.16	5	2	9.68	0	0	0	2	2	18.21	21	4	34.15	14	3	23.34	17	3	23.34	4	2	18.21	40	4	34.15
17	Melanotransferrin	XP_005639711.1	87	42	16	25.19	72	22	36.85	83	19	31.27	170	27	42.18	0	0	0	64	22	35.48	0	0	0	208	28	43.3	0	0	0	114	26	39.7	0	0	0	303	28	44.17
18	alkaline phosphatase, tissue-nonspecific isozyme	XP_005617269.1, XP_005617270.1, XP_005617271.1, NP_001184066.1	58	11	4	9.73	17	8	16.4	20	8	18.69	61	16	40.25	0	0	0	29	11	26.32	0	0	0	116	14	34.53	0	0	0	44	11	24.8	0	0	0	105	14	31.28
19	major prion protein precursor	NP_001013441.1	28	6	2	12.84	14	3	17.51	0	0	0	28	4	20.62	0	0	0	13	3	17.51	0	0	0	33	3	17.51	0	0	0	20	4	20.62	0	0	0	41	6	33.85
20	mesothelin	XP_854112.1	45	17	4	14.21	16	4	14.21	7	2	10.22	32	7	25.44	16	4	15.96	16	4	14.21	0	0	0	44	8	28.93	21	6	20.7	29	5	16.46	0	0	0	48	7	21.7
21	semaphorin-7A	XP_005638673.1	73	20	9	17.47	24	9	17.31	23	10	21.17	77	17	32.87	23	8	14.22	20	11	21.91	20	9	15.46	73	16	32.72	20	10	18.36	37	16	29.48	27	10	21.64	78	15	30.86
22	leishmanolysin-like peptidase	XP_851508.3	81	9	5	8.13	31	11	17.64	3	2	2.57	59	14	22.64	4	2	2.36	29	11	18.19	0	0	0	65	15	24.72	2	2	2.85	22	10	15.28	0	0	0	72	16	22.22
23	monocyte differentiation antigen CD14	XP_848746.2	40	4	3	9.38	11	6	20.91	7	4	17.16	21	9	33.78	2	2	4.56	16	6	21.72	2	2	4.56	31	9	33.78	3	3	8.58	19	7	23.59	2	2	4.56	41	8	29.49
24	protein APCDD1	XP_537333.2	59	0	0	0	0	0	0	0	0	0	28	15	40.78	0	0	0	0	0	0	0	0	0	30	11	25.24	0	0	0	4	2	5.83	0	0	0	42	14	33.98
25	acid sphingomyelinase-like phosphodiesterase 3b	XP_005617767.1	51	0	0	0	0	0	0	3	3	8.99	19	12	37.94	0	0	0	7	6	18.64	0	0	0	38	12	37.94	0	0	0	4	3	10.53	0	0	0	20	8	22.37
26	bone marrow stromal antigen 2 isoform 2	XP_865603.1	21	6	3	15.43	5	2	10.64	0	0	0	13	4	21.28	5	2	10.64	8	4	21.28	0	0	0	16	4	21.28	2	2	9.57	5	3	15.43	0	0	0	14	4	21.28
27	Ly6/PLAUR domain-containing protein 6B	XP_005632045.1	18	0	0	0	0	0	0	0	0	0	5	2	16.98	0	0	0	0	0	0	0	0	0	0	0	0	0	0	0	0	0	0	0	0	0	3	2	16.98
28	growth arrest-specific protein 1	XP_849279.1	35	0	0	0	2	2	9.33	0	0	0	4	2	5.25	0	0	0	4	3	11.37	0	0	0	5	3	11.37	0	0	0	3	2	5.25	0	0	0	6	2	5.25
29	matrix metalloproteinase-17	XP_852332.3	72	0	0	0	0	0	0	0	0	0	4	3	6.94	0	0	0	0	0	0	0	0	0	4	3	5.4	0	0	0	3	3	5.25	0	0	0	3	3	5.56
30	reversion-inducing cysteine-rich protein with Kazal motifs	XP_005626418.1, XP_005626417.1, NP_001002985.1, XP_005626419.1	110	0	0	0	0	0	0	0	0	0	0	0	0	0	0	0	0	0	0	0	0	0	2	2	2.23	3	2	1.81	4	3	4.79	0	0	0	3	3	4.25
31	prostasin	XP_005621300.1, XP_005621299.1	36	6	2	8.38	7	2	8.38	0	0	0	10	4	27.25	0	0	0	6	2	14.67	0	0	0	12	4	27.25	0	0	0	10	2	8.38	0	0	0	17	2	8.38
32	NKG2D ligand 1	XP_003432589.2	29	44	9	31.37	202	10	34.12	26	8	24.71	191	13	43.14	20	8	27.45	56	12	42.35	4	2	7.84	143	13	42.35	57	9	33.73	120	12	41.57	8	6	21.57	311	13	41.96
33	complement decay-accelerating factor	XP_005622370.1, XP_005622369.1, XP_005622371.1, XP_005622372.1	71	28	9	16.33	42	11	19.18	38	10	19.18	68	14	19.39	0	0	0	40	10	19.18	0	0	0	86	11	19.18	0	0	0	52	12	20.21	0	0	0	71	11	19.18
34	lipoprotein lipase	XP_005635791.1, XP_005635790.1	53	9	4	12.51	10	4	12.51	20	4	12.51	8	4	12.51	0	0	0	3	3	9.76	4	2	6.15	2	2	6.15	0	0	0	0	0	0	0	0	0	0	0	0
35	EGF containing fibulin-like extracellular matrix protein 1	XP_531834.1, XP_005626175.1, XP_005626176.1	55	12	8	21.71	12	8	25.1	6	3	7.57	32	10	27.49	11	4	10.16	12	6	17.33	24	10	24.3	19	8	22.51	23	10	23.51	22	11	26.89	28	11	28.49	30	9	20.52
36	pantetheinase-like	XP_005615740.1	44	0	0	0	13	4	13.22	0	0	0	0	0	0	0	0	0	0	0	0	0	0	0	0	0	0	0	0	0	0	0	0	0	0	0	0	0	0
37	MAM domain-containing glycosylphosphatidylinositol anchor protein 1	XP_532128.3	106	0	0	0	0	0	0	0	0	0	0	0	0	0	0	0	0	0	0	0	0	0	3	3	4.51	0	0	0	2	2	1.78	0	0	0	0	0	0
38	trehalase	XP_005619766.1	66	0	0	0	0	0	0	0	0	0	0	0	0	0	0	0	0	0	0	0	0	0	2	2	4.48	0	0	0	0	0	0	0	0	0	0	0	0
Total spectral counts (Spectra), distinct peptides (Peptides) and percent sequence coverage (% Seq Cov) information for the identified GPI-anchored proteins from each of the biological triplicate control (-PLC) and PLC-treated (+PLC) samples from the apical (AP) and basolateral (BL) surfaces of MDCK cells using sugar analog enrichment. PLC = phospholipase C.
aPredicted molecular weight (MW) in kDa. When more than one isoform is listed, the MW of the largest isoform is given.
