# Supplementary material for: Proteomic identification of mammalian cell surface derived glycosylphosphatidylinositol-anchored proteins through selective glycan enrichment
Source: Proteomics. 2014 Nov 12;14(21-22):2471–84. doi: 10.1002/pmic.201400148 (PMC4260145; doi:10.1002/pmic.201400148)
Supplement: Supplementary file 10 [file pmic0014-2471-SD10.xlsx]

## Sheet: AP -PLC Replicate 1
Supplmental Table S10. Peptide List for GPI-APs identified in MDCK II cells
AP - PLC Replicate 1
Identified Protein	Accession	MW	Total Spectra	Distinct Peptides	% Seq Cov	Sequences	Spectra	Mass	Best Q-value
folate receptor beta	XP_534020.3, XP_005633610.1	31	198	10	50.59	HFIQDNCLYECSPNLGPWIQEVNQSWR	90	3275.49	0.0001
						TDLLNVCMDAK	27	1221.57	0.0001
						ACCTVSTSQELHK	35	1405.63	0.0002
						GWNWTSGVNK	2	1147.54	0.0002
						EDCEQWWQDCR	7	1496.54	0.0001
						CIQMWFDPAQGNPNEEVAR	11	2203.98	0.0001
						TFEAYFPTPAALCEGIWDHSYK	16	2545.16	0.0001
						KACCTVSTSQELHK	3	1533.73	0.0002
						LHAQCTPWR	5	1110.54	0.0004
						ILQVPLCR	2	940.553	0.0003
limbic system-associated membrane protein	XP_003434117.1, XP_005639572.1	40	158	13	39.81	VDVYDEGSYTCSVQTQHEPK	10	2284	0.0001
						INSANGLEIK	9	1057.58	0.0001
						HSLEYSLR	16	1003.51	0.0002
						VTVNYPPTITESK	36	1447.76	0.0001
						IQKVDVYDEGSYTCSVQTQHEPK	3	2653.23	0.0002
						TSQVYLIVQVPPK	29	1470.84	0.0001
						CEASAVPAPDFEWYRDDTR	3	2226.96	0.0002
						CEASAVPAPDFEWYR	11	1739.76	0.0001
						EFEGEEEYLEILGITR	28	1925.93	0.0001
						AANEVSSADVR	3	1117.54	0.0001
						GTDNITVR	2	874.451	0.0002
						QGDTAILR	5	872.472	0.0004
						SGIIFAGHDK	3	1043.54	0.0003
carboxypeptidase M	XP_005625715.1	60	106	12	26.16	MHFMPSMNPDGFEAVR	16	1864.81	0.0002
						VVIPEKSEK	1	1027.59	0.0191
						YVANMHGDETVGR	28	1447.65	0.0001
						GQLDSIPVSTPLCPK	4	1553.81	0.0001
						ASLIEYIK	6	935.533	0.0002
						GQVFDQNGNPLPNVIVEVQDR	11	2337.17	0
						SLTPDDDVFQHLAHVYASR	13	2170.04	0.0001
						NLWVLVVGR	11	1054.63	0.0003
						HICPYK	9	759.374	0.0003
						KPDCFYSNGR	2	1185.52	0.0002
						KDILLPFR	3	1000.61	0.0003
						LPFFWNK	2	950.501	0.0018
CD59 glycoprotein	XP_533156.1, XP_005631182.1, XP_005631183.1, XP_005631184.1, XP_005631185.1, XP_005631186.1, XP_005631187.1	14	41	4	20.33	KLEYYCCQK	25	1176.53	0.0001
						QKDCNYQYISNSFQIK	6	1977.93	0.0001
						LEYYCCQK	2	1048.44	0.0022
						DCNYQYISNSFQIK	8	1721.77	0.0001
CD109 antigen	XP_532205.3	162	551	47	43.32	EDGSFSAFGNDDPSGSTWLSAFVLR	60	2661.2	0.0001
						SYSQSILLDLTDNK	19	1595.8	0.0001
						SLQDQEAFDLDVVVR	2	1732.86	0.0004
						VIHSELQGGNK	21	1180.62	0.0002
						LSESWQPR	5	1001.49	0.0019
						LSPCDLCGDDHGCSPCER	10	1905.71	0.0001
						NNVVIIVTQK	19	1126.67	0.0002
						DNKDDINHLNLNVCTR	3	1882.9	0.0002
						MTVFIQTDK	19	1081.55	0.0001
						VSEGIPIMR	3	1000.54	0.0002
						DDINHLNLNVCTR	1	1525.73	0.0002
						ELSYMVVSR	3	1082.54	0.0006
						SNGEFWEPGR	3	1177.52	0.0002
						TSLNILIKDPK	8	1240.74	0.0002
						TNIQVTVMGPSSPSPVK	7	1740.91	0.0002
						TSLNILIK	1	900.564	0.0023
						ISVTQPDSTIGIVAVDK	11	1741.95	0.0001
						AEQEGGMQFWVSSESK	21	1798.78	0.0001
						TLSFSFPPNTVSGSER	31	1724.84	0.0001
						VGSPFELVVSGNK	6	1331.71	0.0001
						EALNMLTWR	3	1132.57	0.0002
						KQEIESVQVINYTVPQNGIFK	1	2433.29	0.0002
						NSLGGFASTQDTIIALK	17	1734.92	0.0001
						FVEENEGYLVDFHDFSSVSNPHVR	6	2822.29	0.0002
						FEVTLQTPLYCSLNSR	8	1869.93	0.0001
						CFLEADPYIDIDQNVLHR	14	2160.03	0.0001
						ALSEFVALMNTER	5	1479.74	0.0001
						SYSQSILLDLTDNKLQTPLK	5	2276.23	0.0001
						IEFPILDDSSELQLK	34	1745.91	0.0001
						VSNTQDALVSIVDYYEPR	18	2068.01	0
						SNLIQQWLSEQSDLGVVSK	12	2130.1	0.0001
						KYQPNIDVQESINFLESEFNR	22	2569.24	0.0001
						TLILPSLPLNSVDGIYELR	15	2112.18	0.0001
						YQPNIDVQESINFLESEFNR	14	2441.15	0.0001
						MPYGCGEQNMINFAPNIYVLDYLTK	8	2893.35	0.0001
						SGMALMEVNLLSGFTVPSDAIPLSETVR	3	2933.49	0.0003
						ACIIVYYIEDDGEIINDVLK	14	2297.15	0.0002
						QLTENLK	2	844.465	0.0057
						ELLYQR	1	820.444	0.0192
						GDVTLTFLPLSFWGMK	15	1810.93	0.0002
						VQITAVGDILGSSINGLASLIR	43	2196.25	0.0001
						LKELSYMVVSR	3	1323.72	0.0002
						VGSPFELVVSGNKR	7	1487.81	0.0002
						AKEALNMLTWR	2	1331.7	0.0002
						IPVQLVFK	4	942.59	0.0003
						IVTLFSDFKPYK	6	1456.8	0.0002
						SPVTLTAYIVTSLLGYK	16	1825.02	0.0001
pantetheinase precursor	NP_001003372.1	57	33	10	22.37	MTGSGIYAPDSPR	3	1350.62	0.0001
						FGYTPVQER	2	1095.53	0.0003
						YQYNTDVVFDSQGK	8	1662.75	0.0001
						DNSIYVVANIGDK	1	1406.7	0.0119
						TDEVYALGAFDGLHVVEGR	4	2047	0.0001
						RTDEVYALGAFDGLHVVEGR	1	2203.1	0.0003
						ETIYPYLEDIPDPGVNWIPCNNPK	7	2786.33	0.0001
						AFHYDMK	1	910.401	0.0037
						RFGYTPVQER	2	1251.64	0.0003
						HNLFMGENQFNVPK	4	1673.8	0.0001
ADP-ribosyl cyclase 2	XP_545938.2	35	35	8	36.22	SLFWENNHLLVTSYAENAR	8	2263.1	0.0001
						MGDFLSWCR	2	1113.47	0.0002
						VVLDKDPCSVFPSDYDLFINLSR	2	2641.31	0.0003
						GFFADFEIPYFQK	4	1607.77	0.0001
						CVDHSTHPDCALK	8	1424.62	0.0002
						HLQSIILGR	6	1035.62	0.0002
						QMGFQYSCINDHLPVK	3	1878.88	0.0002
						FVPLCSVLYGR	2	1252.66	0.0003
ceruloplasmin	XP_005634613.1, XP_534301.2	126	156	25	36.32	EYEGAIYPDNTIGSHK	4	1792.83	0.0001
						LISVDTEHSNIYLQNGPNR	6	2169.08	0.0001
						MFTTAPDLVNKEDEDFQESNK	7	2457.1	0.0001
						ADDKVLPGQQYTYILDASQDHSPGEEDSNCVTR	7	3650.64	0.0001
						VLPGQQYTYILDASQDHSPGEEDSNCVTR	2	3221.46	0.0003
						AGLQAFFQVQDCK	6	1453.7	0.0002
						DIFTGLIGPMK	3	1190.64	0.0002
						MYSVNGYTFGSLPGLSMCAEDR	2	2397.04	0.0001
						DIASGLIGPLIVCR	11	1425.8	0.0001
						DTANLFPQTSTTLVMQPDTPGTFDVECLTTDHYTGGMK	7	4131.88	0.0002
						DLYSGLIGTLIVCR	6	1521.82	0.0001
						SDVFDIFPGTYQTVEMFPR	22	2248.05	0.0001
						GVDKEFYLFPTVFDENESLLLDENIR	26	3101.52	0.0002
						MYYSAVDPTK	3	1173.54	0.0001
						EFYIGSK	4	842.417	0.0075
						AAAGIEDSACIPWAYYSTVDQVK	9	2457.15	0
						EFYLFPTVFDENESLLLDENIR	3	2702.31	0.0005
						QQSAYVGHYR	5	1207.57	0.0003
						IYHSHIDAPK	12	1179.6	0.0002
						GKYPLSIEPVGVR	3	1413.8	0.0003
						EEHLGILGPQLR	1	1360.75	0.0002
						ENREEHLGILGPQLR	1	1759.93	0.0005
						MHSINGFMYGNQPGLNMCR	1	2168.94	0.0005
						TESTPPSASHVAPGQTFTYEWTVPEEVGPTYKDPVCLSK	3	4235	0.0038
						MYYSAVDPTKDIFTGLIGPMK	2	2346.16	0.0001
deoxyribonuclease I-like 1	XP_005642080.1	34	15	7	33.89	ICAFNAQR	3	921.449	0.0034
						TQVLDSYVYEDKDDLFAR	2	2176.03	0.0003
						EPFVAQFTFPSK	2	1396.7	0.0002
						FDNSGFYSFLSSPLLGR	1	1905.93	0.0001
						ELNALYDVFLDVSQR	3	1780.9	0.0002
						DMILLGDFNADCASLNK	3	1838.85	0.0001
						CQSLLSSAAAFNFPR	1	1610.79	0.0002
hyaluronidase-2	XP_541876.2, XP_005632567.1, XP_005632568.1, XP_005632569.1, XP_005632570.1	53	11	5	17.8	QFMLETLR	2	1036.54	0.002
						PFVVAWDVPTQDCGPR	1	1785.85	0.0004
						SQEPAGLAVIDWEDWRPVWVR	5	2508.26	0.0003
						LKVPLDLK	1	924.601	0.0017
						NDQLAWLWAESTALFPSVYLDETLASSTHGR	2	3477.68	0.0008
urokinase plasminogen activator surface receptor	XP_003432622.3	40	33	7	29.14	SPTEQCVEVVTHR	12	1483.71	0.0001
						GPMNQCLDATGTNGLGNPSYTVR	7	2365.08	0.0001
						IWEDGDELEVVER	4	1587.74	0.0001
						GLDQSLQCR	3	1018.49	0.0001
						CQVEECTPGQDLCR	3	1579.64	0.0001
						YLECVSCGSSDLSCER	1	1749.7	0.0151
						IITLTEAVCGTNLCNKPTSGR	3	2190.11	0.0001
glypican-1	XP_005636000.1	67	42	12	29.52	QQIMQLK	1	887.49	0.0118
						LVLQEKPPTGTLEK	5	1551.89	0.0001
						AFVQGLGVAGDVVR	3	1386.76	0.0001
						ALQDAFPGAFGELYTQGAK	6	1982.97	0.0001
						YLPEVMGDGLANQINNPEVEVDITKPDMTVR	4	3456.69	0.0001
						GANLHLEDTLAEFWAR	4	1841.91	0.0001
						DAQDFWISLPGMLCSEK	8	1938.89	0.0001
						DLYAELR	2	878.45	0.0029
						GCLANQADLDAEWR	4	1560.7	0.0001
						KVAQVPLGPECSR	2	1382.73	0.0002
						QADALRPFGEAPR	2	1426.73	0.0007
						QLHPQLLLPDDYLDCLGK	1	2080.07	0.0005
dipeptidase 1	XP_536748.3	50	2	2	3.76	TLEQIDVIHR	1	1222.67	0.0002
						VFEAVER	1	848.439	0.0072
glypican-4	XP_549265.2	62	2	2	5.22	FWSSLPSNVCSDER	1	1625.71	0.0002
						MAAGNGNEDDCWNGK	1	1580.6	0.0001
ephrin-A1	XP_547553.1, XP_852071.1, XP_005622810.1, XP_005622811.1, XP_005622812.1, XP_005622813.1	24	10	3	23.33	WQCNQPSAR	4	1088.48	0.0006
						FTPFTLGK	2	909.496	0.0017
						LNDYLDIICPHYEDDAVADTAMER	4	2781.23	0.0002
Melanotransferrin	XP_005639711.1	87	42	16	25.19	IQAGQIDAVTLR	2	1283.72	0.0002
						AVSDYFGGSCVPGAAETGHADSLCR	2	2469.07	0.0002
						MYDSSNYHGQDLLFK	1	1816.81	0.0003
						LSVMGCDVLK	2	1063.54	0.0003
						WCVLSTPEIQK	1	1302.66	0.0002
						TAGWNVPVGYLVESGR	2	1703.86	0.0001
						ADVTEWR	1	875.414	0.0042
						CGDMAVAFSR	3	1055.45	0.0001
						ADTDGGLVFR	1	1049.51	0.0002
						YYDYSGAFR	3	1140.49	0.0003
						SEDYELLCPNGAR	3	1465.65	0.0001
						CLAEGAGDVAFVK	3	1278.63	0.0001
						CLAESAGDVAFVK	2	1308.64	0.0001
						DSTSELVPIATQTYEAWLGR	6	2236.1	0.0001
						VPAHAVVVR	7	946.571	0.0002
						HGLVPAAGER	3	1005.54	0.0017
alkaline phosphatase, tissue-nonspecific isozyme	XP_005617269.1, XP_005617270.1, XP_005617271.1, NP_001184066.1	58	11	4	9.73	SVGIVTTTR	6	932.529	0.0019
						DIAYQLMHNVK	1	1330.67	0.0002
						GTRLDGLNLIDIWKNFK	1	2002.1	0.018
						ANEGTVGVSAATQR	3	1359.67	0.0001
major prion protein precursor	NP_001013441.1	28	6	2	12.84	VVEQMCVTQYQK	3	1454.69	0.0001
						YPEQVYYRPVDQYSNQNNFVR	3	2678.25	0.0002
mesothelin	XP_854112.1	45	17	4	14.21	AQDLDACRPPQMDVLYPK	6	2058.99	0.0001
						VNMVPFTYQQLDVFK	2	1827.92	0.0002
						EAVLPLTVAEVQNLLGANLAGLK	7	2332.34	0.0001
						VNMVPFTYQQLDVFKR	2	1984.02	0.0005
semaphorin-7A	XP_005638673.1	73	20	9	17.47	QGDGLLICGTNAR	3	1316.65	0.0001
						YYLSCPMESR	2	1247.53	0.0006
						VYLFNFPEGK	3	1212.62	0.0002
						LQDVFLLPDPNGQWR	3	1796.92	0.0002
						AMLVCSDVTTNK	1	1280.61	0.0004
						DPYCGWDQGR	1	1195.47	0.0007
						DCENYITLLEK	4	1339.63	0.0001
						TPLFHSK	1	828.449	0.01
						CLPDRQPIPTETFQVADSHPEVAQR	2	2833.38	0
leishmanolysin-like peptidase	XP_851508.3	81	9	5	8.13	AVAVCNLQK	2	944.511	0.006
						LLENEAMTGSHTQNR	1	1699.79	0.0002
						SNPLQLTCR	3	1030.52	0.0021
						QMLSPFCDTLR	2	1309.62	0.0002
						CGPVIVPEEHLQR	1	1475.76	0.0003
monocyte differentiation antigen CD14	XP_848746.2	40	4	3	9.38	QYADMVR	1	881.407	0.0007
						FPALQALVLR	2	1126.69	0.0002
						LTVASAQVPAVLVTAFLR	1	1855.09	0.0005
bone marrow stromal antigen 2	XP_865603.1	21	6	3	15.43	AWGQEQLTR	1	1087.54	0.0108
						LQGEIETLK	2	1029.57	0.0001
						QQLQAALEEVK	3	1255.68	0.0001
prostasin	XP_005621300.1, XP_005621299.1	36	6	2	8.38	LGAHQLDSYTPEAEVR	4	1784.87	0.0001
						QLQQLEVPLISR	2	1422.82	0.0016
NKG2D ligand 1	XP_003432589.2	29	44	9	31.37	ELTLVGPMR	4	1014.55	0.0034
						NLFLSYNCQSK	4	1315.62	0.0002
						QFQGTLDSDRDVTNFLTK	2	2084.02	0.0003
						ETQKETLNDLMEELQK	19	1947.95	0.0001
						FAFNGQITHLFDSENGK	2	1923.91	0.0001
						QFQGTLDSDR	3	1165.54	0.0001
						DVTNFLTK	3	936.492	0.0015
						ETLNDLMEELQK	5	1461.7	0.0001
						WTVLQPAGR	2	1026.56	0.0003
complement decay-accelerating factor	XP_005622370.1, XP_005622369.1, XP_005622371.1, XP_005622372.1	71	28	9	16.33	TYVYQQSVK	8	1114.57	0.0002
						WSKPDEFCK	5	1138.51	0.0004
						WSQVAEFCNR	1	1238.55	0.0002
						LLFATLK	2	804.511	0.0024
						SFSQQNYFPEGSVVEYECRPGYR	4	2741.22	0.0003
						SDSVICLDSK	2	1065.5	0.0001
						SFSQQNYFPEGSVVEYECR	2	2267.98	0.0001
						CNEGFVKVPGK	1	1176.6	0.0002
						LLFATLKK	3	932.606	0.0004
lipoprotein lipase	XP_005635791.1, XP_005635790.1	53	9	4	12.51	ITGLDPAGPNFEYAEAPSR	2	2003.96	0.0001
						LSPDDADFVDVLHTFTR	4	1946.94	0.0001
						GLGDVDQLVK	2	1042.57	0.0001
						AQQHYPVSAGYTK	1	1448.7	0.0002
EGF containing fibulin-like extracellular matrix protein 1	XP_531834.1, XP_005626175.1, XP_005626176.1	55	12	8	21.71	GSFACQCPQGYQK	1	1415.6	0.0002
						QTSPVSAMLVLVK	1	1371.78	0.0004
						SVPSDIFQIQATTIYANTINTFR	1	2599.33	0.0007
						NPCQDPYVLTSENR	2	1634.74	0.0001
						ADQVCINLR	1	1030.52	0.0004
						SGNENGEFYLR	1	1284.57	0.0001
						DIDECDIVPDACK	4	1434.6	0.0001
						FSCMCPQGYQVVR	1	1516.66	0.0002
GPI-APs identified from non-PLC treated apical (AP) MDCK samples using sugar analog capture enrichment. Percent sequence coverage = % Seq Cov; PLC = phospholipase C; MW = theoretical molecular weight in kDa. When more than one isoform is listed, the predicted MW of the largest isoform is given.

## Sheet: AP -PLC Replicate 2
Supplmental Table S10. Peptide List for GPI-APs identified in MDCK II cells
AP - PLC Replicate 2
Identified Protein	Accession	MW	Total Spectra	Distinct Peptides	% Seq Cov	Sequences	Spectra	Mass	Best Q-value
folate receptor beta	XP_534020.3, XP_005633610.1	31	26	5	23.94	ACCTVSTSQELHK	12	1405.63	0.0002
						CIQMWFDPAQGNPNEEVAR	4	2203.98	0.0001
						EDCEQWWQDCR	5	1496.54	0.0001
						TDLLNVCMDAK	3	1221.57	0.0002
						ILQVPLCR	2	940.553	0.0008
limbic system-associated membrane protein	XP_003434117.1, XP_005639572.1	40	100	9	29.79	INSANGLEIK	6	1057.58	0.0002
						VTVNYPPTITESK	24	1447.76	0.0002
						TSQVYLIVQVPPK	15	1470.84	0.0002
						CEASAVPAPDFEWYR	10	1739.76	0.0001
						EFEGEEEYLEILGITR	30	1925.93	0.0001
						AANEVSSADVR	4	1117.54	0.0002
						QGDTAILR	2	872.472	0.0128
						SGIIFAGHDK	4	1043.54	0.0003
						HSLEYSLR	5	1003.51	0.0003
carboxypeptidase M	XP_005625715.1	60	20	6	15.77	GQLDSIPVSTPLCPK	3	1553.81	0.0001
						GQVFDQNGNPLPNVIVEVQDR	1	2337.17	0.0002
						MHFMPSMNPDGFEAVR	4	1864.81	0.0001
						SLTPDDDVFQHLAHVYASR	1	2170.04	0.0015
						ASLIEYIK	2	935.533	0.0002
						HICPYK	9	759.374	0.0015
CD109 antigen	XP_532205.3	162	236	33	30.66	LSESWQPR	5	1001.49	0.0004
						NNVVIIVTQK	5	1126.67	0.0002
						MTVFIQTDK	3	1081.55	0.0002
						VSEGIPIMR	3	1000.54	0.0003
						TYTWLK	2	810.428	0.0136
						SNGEFWEPGR	6	1177.52	0.0002
						ISVTQPDSTIGIVAVDK	8	1741.95	0.0001
						TLSFSFPPNTVSGSER	28	1724.84	0.0001
						VGSPFELVVSGNK	4	1331.71	0.0001
						EALNMLTWR	7	1132.57	0.0002
						NSLGGFASTQDTIIALK	7	1734.92	0.0001
						SYSQSILLDLTDNK	11	1595.8	0.0001
						FEVTLQTPLYCSLNSR	9	1869.93	0.0001
						ALSEFVALMNTER	3	1479.74	0.0002
						IEFPILDDSSELQLK	13	1745.91	0.0001
						VSNTQDALVSIVDYYEPR	11	2068.01	0.0001
						SNLIQQWLSEQSDLGVVSK	12	2130.1	0.0001
						TLILPSLPLNSVDGIYELR	17	2112.18	0.0001
						YQPNIDVQESINFLESEFNR	6	2441.15	0.0001
						EDGSFSAFGNDDPSGSTWLSAFVLR	14	2661.2	0.0002
						IVTLFSDFKPYK	2	1456.8	0.0002
						NSSEYWSR	2	1027.44	0.0041
						ELLYQR	2	820.444	0.0115
						ELSYMVVSR	2	1082.54	0.0002
						AEQEGGMQFWVSSESK	5	1798.78	0.0002
						GDVTLTFLPLSFWGMK	15	1810.93	0.0002
						VQITAVGDILGSSINGLASLIR	3	2196.25	0.0002
						VIHSELQGGNK	13	1180.62	0.0003
						YTYGKPVK	3	954.518	0.0093
						TNIQVTVMGPSSPSPVK	4	1740.91	0.0002
						FLVTAPGIVR	1	1071.64	0.002
						IPVQLVFK	3	942.59	0.0005
						SPVTLTAYIVTSLLGYK	7	1825.02	0.0002
pantetheinase precursor	NP_001003372.1	57	2	2	4.28	MTGSGIYAPDSPR	1	1350.62	0.0002
						FGYTPVQER	1	1095.53	0.0022
ADP-ribosyl cyclase 2	XP_545938.2	35	6	3	12.5	SLFWENNHLLVTSYAENAR	1	2263.1	0.0008
						HLQSIILGR	4	1035.62	0.0002
						FVPLCSVLYGR	1	1252.66	0.01
ceruloplasmin	XP_005634613.1, XP_534301.2	126	50	12	17.88	MFTTAPDLVNKEDEDFQESNK	5	2457.1	0.0009
						AGLQAFFQVQDCK	7	1453.7	0.0002
						AAAGIEDSACIPWAYYSTVDQVK	4	2457.15	0.0001
						DIFTGLIGPMK	5	1190.64	0.0002
						MYSVNGYTFGSLPGLSMCAEDR	1	2397.04	0.0002
						DIASGLIGPLIVCR	2	1425.8	0.0001
						DLYSGLIGTLIVCR	5	1521.82	0.0001
						SDVFDIFPGTYQTVEMFPR	11	2248.05	0.0001
						MYYSAVDPTK	1	1173.54	0.0002
						EFYIGSK	1	842.417	0.0063
						QQSAYVGHYR	7	1207.57	0.0003
						VLPGQQYTYILDASQDHSPGEEDSNCVTR	1	3221.46	0.0009
urokinase plasminogen activator surface receptor	XP_003432622.3	40	31	6	23.53	SPTEQCVEVVTHR	17	1483.71	0.0001
						GPMNQCLDATGTNGLGNPSYTVR	2	2365.08	0.0001
						IWEDGDELEVVER	3	1587.74	0.0002
						GLDQSLQCR	4	1018.49	0.0002
						CQVEECTPGQDLCR	3	1579.64	0.0001
						YLECVSCGSSDLSCER	2	1749.7	0.0001
glypican-1	XP_005636000.1	67	33	9	18.39	VIQGCGNPK	2	914.464	0.0068
						QQIMQLK	2	887.49	0.002
						GCLANQADLDAEWR	2	1560.7	0.0002
						AFVQGLGVAGDVVR	6	1386.76	0.0001
						ALQDAFPGAFGELYTQGAK	5	1982.97	0.0001
						DAQDFWISLPGMLCSEK	8	1938.89	0.0001
						DLYAELR	3	878.45	0.0041
						LVLQEKPPTGTLEK	3	1551.89	0.0002
						QADALRPFGEAPR	2	1426.73	0.0023
ephrin-A1	XP_547553.1, XP_852071.1, XP_005622810.1, XP_005622811.1, XP_005622812.1, XP_005622813.1	24	5	2	9.68	WQCNQPSAR	4	1088.48	0.0005
						FTPFTLGK	1	909.496	0.0017
mesothelin	XP_854112.1	45	16	4	15.96	VNMVPFTYQQLDVFK	4	1827.92	0.0002
						EAVLPLTVAEVQNLLGANLAGLK	7	2332.34	0.0002
						KVCPPGQK	1	855.464	0.0085
						AQDLDACRPPQMDVLYPK	4	2058.99	0.0003
semaphorin-7A	XP_005638673.1	73	23	8	14.22	VSLAQNSR	4	873.467	0.0138
						ATIVHQDQAYDDK	2	1502.7	0.0047
						QGDGLLICGTNAR	3	1316.65	0.0002
						VYLFNFPEGK	4	1212.62	0.0004
						DCENYITLLEK	3	1339.63	0.0002
						LQDVFLLPDPNGQWR	4	1796.92	0.0002
						AMLVCSDVTTNK	1	1280.61	0.0002
						DPYCGWDQGR	2	1195.47	0.0002
leishmanolysin-like peptidase	XP_851508.3	81	4	2	2.36	AVAVCNLQK	3	944.511	0.0041
						GMGCDFVR	1	883.368	0.0093
monocyte differentiation antigen CD14	XP_848746.2	40	2	2	4.56	QYADMVR	1	881.407	0.0091
						FPALQALVLR	1	1126.69	0.0003
bone marrow stromal antigen 2 isoform 2	XP_865603.1	21	5	2	10.64	TVVTLSASLVK	2	1116.68	0.0003
						LQGEIETLK	3	1029.57	0.0002
NKG2D ligand 1	XP_003432589.2	29	20	8	27.45	YTSASWK	1	841.397	0.0122
						ELTLVGPMR	1	1014.55	0.0053
						NLFLSYNCQSK	3	1315.62	0.0004
						ETLNDLMEELQK	8	1461.7	0.0002
						QFQGTLDSDR	2	1165.54	0.0002
						DVTNFLTK	1	936.492	0.0109
						WTVLQPAGR	1	1026.56	0.0003
						ETQKETLNDLMEELQK	3	1947.95	0.0026
EGF containing fibulin-like extracellular matrix protein 1	XP_531834.1, XP_005626175.1, XP_005626176.1	55	11	4	10.16	NPCQDPYVLTSENR	3	1634.74	0.0001
						SGNENGEFYLR	5	1284.57	0.0002
						DIDECDIVPDACK	2	1434.6	0.0001
						FSCMCPQGYQVVR	1	1516.66	0.0003
GPI-APs identified from non-PLC treated apical (AP) MDCK samples using sugar analog capture enrichment. Percent sequence coverage = % Seq Cov; PLC = phospholipase C; MW = theoretical molecular weight in kDa. When more than one isoform is listed, the predicted MW of the largest isoform is given.

## Sheet: AP -PLC Replicate 3
Supplmental Table S10. Peptide List for GPI-APs identified in MDCK II cells
AP - PLC Replicate 3
Identified Protein	Accession	MW	Total Spectra	Distinct Peptides	% Seq Cov	Sequences	Spectra	Mass	Best Q-value
folate receptor beta	XP_534020.3, XP_005633610.1	31	18	7	34.76	FYAGAR	1	683.339	0.0159
						ACCTVSTSQELHK	4	1405.63	0.0015
						TDLLNVCMDAK	5	1221.57	0.0001
						CIQMWFDPAQGNPNEEVAR	3	2203.98	0.0001
						TFEAYFPTPAALCEGIWDHSYK	1	2545.16	0.0003
						EDCEQWWQDCR	3	1496.54	0.0001
						ILQVPLCR	1	940.553	0.0013
limbic system-associated membrane protein	XP_003434117.1, XP_005639572.1	40	171	13	39.06	VDVYDEGSYTCSVQTQHEPK	9	2284	0.0002
						VTVNYPPTITESK	32	1447.76	0.0001
						EFEGEEEYLEILGITR	34	1925.93	0.0001
						INSANGLEIK	13	1057.58	0.0001
						HSLEYSLR	17	1003.51	0.0002
						TSQVYLIVQVPPK	29	1470.84	0.0001
						CEASAVPAPDFEWYR	15	1739.76	0.0001
						AANEVSSADVR	6	1117.54	0.0001
						GTDNITVR	2	874.451	0.0013
						SVDFNR	1	736.35	0.011
						QGDTAILR	1	872.472	0.0099
						IQKVDVYDEGSYTCSVQTQHEPK	3	2653.23	0.0004
						SGIIFAGHDK	9	1043.54	0.0003
carboxypeptidase M	XP_005625715.1	60	16	7	12.43	VFILK	1	618.41	0.0154
						VGIPEFK	1	788.443	0.0016
						GQLDSIPVSTPLCPK	4	1553.81	0.0001
						DILLPFR	1	872.512	0.0111
						ASLIEYIK	4	935.533	0.0002
						MHFMPSMNPDGFEAVR	1	1864.81	0.0003
						NLWVLVVGR	4	1054.63	0.0003
CD109 antigen	XP_532205.3	162	422	43	35.57	GQLVAVGK	2	770.465	0.0015
						LQTPLK	1	698.433	0.0065
						LSESWQPR	6	1001.49	0.0008
						TYIQLK	1	764.443	0.0016
						NNVVIIVTQK	6	1126.67	0.0007
						VSEGIPIMR	4	1000.54	0.0007
						MTVFIQTDK	13	1081.55	0.0001
						TYTWLK	5	810.428	0.0016
						SNGEFWEPGR	5	1177.52	0.0005
						LFWSK	2	679.369	0.0065
						TNIQVTVMGPSSPSPVK	6	1740.91	0.0001
						AEQEGGMQFWVSSESK	1	1798.78	0.0006
						ISVTQPDSTIGIVAVDK	18	1741.95	0.0001
						TLSFSFPPNTVSGSER	27	1724.84	0.0001
						VGSPFELVVSGNK	6	1331.71	0.0001
						EALNMLTWR	8	1132.57	0.0005
						NSLGGFASTQDTIIALK	11	1734.92	0.0001
						WLSRQRNSLGGFASTQDTIIALK	2	2561.37	0.002
						SYSQSILLDLTDNK	12	1595.8	0.0001
						VQITAVGDILGSSINGLASLIR	36	2196.25	0.0001
						FEVTLQTPLYCSLNSR	7	1869.93	0.0001
						CFLEADPYIDIDQNVLHR	16	2160.03	0.0001
						ALSEFVALMNTER	20	1479.74	0.0001
						IEFPILDDSSELQLK	49	1745.91	0.0001
						VSNTQDALVSIVDYYEPR	8	2068.01	0.0001
						SNLIQQWLSEQSDLGVVSK	16	2130.1	0.0001
						TLILPSLPLNSVDGIYELR	15	2112.18	0.0001
						YQPNIDVQESINFLESEFNR	6	2441.15	0.0001
						EDGSFSAFGNDDPSGSTWLSAFVLR	27	2661.2	0.0001
						MPYGCGEQNMINFAPNIYVLDYLTK	4	2893.35	0.0003
						QLTENLK	2	844.465	0.0123
						LSFETK	2	723.38	0.0058
						ELSYMVVSR	6	1082.54	0.0001
						GDVTLTFLPLSFWGMK	11	1810.93	0.0002
						VIHSELQGGNK	27	1180.62	0.0002
						RMTVFIQTDK	2	1237.65	0.0003
						LKELSYMVVSR	8	1323.72	0.0002
						TSLNILIKDPK	5	1240.74	0.0002
						VGSPFELVVSGNKR	3	1487.81	0.0002
						IPVQLVFK	3	942.59	0.0003
						IVTLFSDFKPYK	10	1456.8	0.0002
						KYQPNIDVQESINFLESEFNR	9	2569.24	0.0004
						SPVTLTAYIVTSLLGYK	5	1825.02	0.0002
pantetheinase precursor	NP_001003372.1	57	3	3	5.25	MTGSGIYAPDSPR	1	1350.62	0.0009
						FGYTPVQER	1	1095.53	0.0011
						VTLVK	1	558.374	0.0072
ceruloplasmin	XP_005634613.1, XP_534301.2	126	131	18	23.9	SDVFDIFPGTYQTVEMFPR	29	2248.05	0.0001
						VTFYNK	2	770.396	0.0084
						IYTWK	1	709.38	0.0139
						EYEGAIYPDNTIGSHK	4	1792.83	0.0002
						MFTTAPDLVNKEDEDFQESNK	3	2457.1	0.0002
						VLPGQQYTYILDASQDHSPGEEDSNCVTR	6	3221.46	0.0002
						AGLQAFFQVQDCK	9	1453.7	0.0001
						DIFTGLIGPMK	6	1190.64	0.0001
						DIASGLIGPLIVCR	10	1425.8	0.0001
						DTANLFPQTSTTLVMQPDTPGTFDVECLTTDHYTGGMK	4	4131.88	0.0003
						DLYSGLIGTLIVCR	7	1521.82	0.0001
						EFYLFPTVFDENESLLLDENIR	6	2702.31	0.0002
						MYYSAVDPTK	3	1173.54	0.0001
						EFYIGSK	2	842.417	0.005
						QQSAYVGHYR	5	1207.57	0.0003
						IYVHLK	2	771.464	0.0049
						GKYPLSIEPVGVR	3	1413.8	0.0002
						GVDKEFYLFPTVFDENESLLLDENIR	29	3101.52	0.0004
urokinase plasminogen activator surface receptor	XP_003432622.3	40	23	7	29.14	SPTEQCVEVVTHR	9	1483.71	0.0001
						GPMNQCLDATGTNGLGNPSYTVR	3	2365.08	0.0001
						IWEDGDELEVVER	1	1587.74	0.0002
						GLDQSLQCR	3	1018.49	0.0001
						CQVEECTPGQDLCR	3	1579.64	0.0001
						YLECVSCGSSDLSCER	3	1749.7	0.0001
						IITLTEAVCGTNLCNKPTSGR	1	2190.11	0.0003
glypican-1	XP_005636000.1	67	61	16	31.45	CWNGMAK	1	808.336	0.0016
						VAQVPLGPECSR	3	1254.64	0.0002
						GCLANQADLDAEWR	2	1560.7	0.0001
						AFVQGLGVAGDVVR	6	1386.76	0.0001
						ALQDAFPGAFGELYTQGAK	4	1982.97	0.0001
						YLPEVMGDGLANQINNPEVEVDITKPDMTVR	8	3456.69	0.0001
						NLLDSMVLITDK	1	1360.73	0.0004
						DAQDFWISLPGMLCSEK	14	1938.89	0.0001
						LITDK	2	588.348	0.0076
						MAMSSASDDR	1	1069.42	0.001
						DLYAELR	6	878.45	0.0061
						KVAQVPLGPECSR	2	1382.73	0.0002
						LVLQEKPPTGTLEK	1	1551.89	0.0002
						QADALRPFGEAPR	3	1426.73	0.0002
						QLHPQLLLPDDYLDCLGK	4	2080.07	0.0003
						AFVAAR	3	633.36	0.0059
glypican-4	XP_549265.2	62	20	10	24.64	TFAQGLAVAR	2	1032.57	0.0002
						FWSSLPSNVCSDER	2	1625.71	0.0002
						LEGPFNIESVMDPIDVK	7	1901.94	0.0001
						MAAGNGNEDDCWNGK	1	1580.6	0.0001
						ICPQGYTCCSQEMEEK	1	1847.72	0.0029
						SISEGAFSAR	1	1023.5	0.0005
						VSVVNPTAQCTHALLK	1	1679.9	0.0002
						KFWSSLPSNVCSDER	1	1753.81	0.0002
						YLFAVTGNGLANQGNNPEVQVDTSKPDILILR	1	3455.8	0.0004
						AFVAAR	3	633.36	0.0059
ephrin-A1	XP_547553.1, XP_852071.1, XP_005622810.1, XP_005622811.1, XP_005622812.1, XP_005622813.1	24	14	3	23.34	WQCNQPSAR	4	1088.48	0.0006
						FTPFTLGK	5	909.496	0.001
						LNDYLDIICPHYEDDAVADTAMER	5	2781.23	0.0001
mesothelin	XP_854112.1	45	21	6	20.7	AQDLDACRPPQMDVLYPK	7	2058.99	0.0002
						VNMVPFTYQQLDVFK	3	1827.92	0.0002
						VDAQVAALIACYVAGGGQLDK	1	2061.06	0.0001
						EAVLPLTVAEVQNLLGANLAGLK	6	2332.34	0.0001
						LAGLK	3	500.332	0.0074
						LGLGLR	1	627.407	0.0068
semaphorin-7A	XP_005638673.1	73	20	10	18.36	CVSIYSSQASR	1	1199.56	0.0005
						WNTFLK	2	807.428	0.0067
						DCENYITLLEK	4	1339.63	0.0001
						VYLFNFPEGK	3	1212.62	0.0007
						LQDVFLLPDPNGQWR	2	1796.92	0.0001
						GYAPFSPDENSLVLFDGDEVYSTIR	2	2790.3	0.0077
						AMLVCSDVTTNK	1	1280.61	0.0001
						DPYCGWDQGR	2	1195.47	0.0001
						QGDGLLICGTNAR	2	1316.65	0.0001
						IYYFFR	1	907.459	0.016
leishmanolysin-like peptidase	XP_851508.3	81	2	2	2.85	SNPLQLTCR	1	1030.52	0.0011
						QMLSPFCDTLR	1	1309.62	0.0005
monocyte differentiation antigen CD14	XP_848746.2	40	3	3	8.58	SLEQFLK	1	863.475	0.0016
						LSVLDLR	1	814.491	0.0013
						LTVASAQVPAVLVTAFLR	1	1855.09	0.0002
bone marrow stromal antigen 2 isoform 2	XP_865603.1	21	2	2	9.57	AWGQEQLTR	1	1087.54	0.008
						LQGEIETLK	1	1029.57	0.0077
reversion-inducing cysteine-rich protein with Kazal motifs	XP_005626418.1, XP_005626417.1, NP_001002985.1, XP_005626419.1	110	3	2	1.81	MPFINIPVLDIK	1	1398.79	0.0002
						VLFDK	2	620.353	0.0091
NKG2D ligand 1	XP_003432589.2	29	57	9	33.73	ELTLVGPMR	2	1014.55	0.0018
						NLFLSYNCQSK	4	1315.62	0.0002
						ETQKETLNDLMEELQK	24	1947.95	0.0001
						ETLNDLMEELQK	16	1461.7	0.0001
						AEIYPK	2	719.385	0.0079
						QFQGTLDSDR	2	1165.54	0.0001
						DVTNFLTK	5	936.492	0.0044
						WTVLQPAGR	1	1026.56	0.0003
						FAFNGQITHLFDSENGK	1	1923.91	0.0003
EGF containing fibulin-like extracellular matrix protein 1	XP_531834.1, XP_005626175.1, XP_005626176.1	55	23	10	23.51	GSFACQCPQGYQK	1	1415.6	0.002
						CVCPVSSAVCR	2	1122.5	0.0004
						FSCMCPQGYQVVR	2	1516.66	0.0002
						QTSPVSAMLVLVK	3	1371.78	0.0002
						NPCQDPYVLTSENR	3	1634.74	0.0001
						SGNENGEFYLR	3	1284.57	0.0001
						DIDECDIVPDACK	1	1434.6	0.0001
						ADQVCINLR	4	1030.52	0.0002
						IPSNPSHR	3	906.467	0.0095
						CVNHYGGYLCLPK	1	1465.68	0.0002
GPI-APs identified from non-PLC treated apical (AP) MDCK samples using sugar analog capture enrichment. Percent sequence coverage = % Seq Cov; PLC = phospholipase C; MW = theoretical molecular weight in kDa. When more than one isoform is listed, the predicted MW of the largest isoform is given.

## Sheet: AP +PLC Replicate 1
Supplmental Table S10. Peptide List for GPI-APs identified in MDCK II cells
AP + PLC Replicate 1
Identified Protein	Accession	MW	Total Spectra	Distinct Peptides	% Seq Cov	Sequences	Spectra	Mass	Best Q-value
folate receptor beta	XP_534020.3, XP_005633610.1	31	204	12	52.91	TDLLNVCMDAK	48	1221.57	0.0001
						CIQMWFDPAQGNPNEEVAR	18	2203.98	0.0001
						ACCTVSTSQELHK	49	1405.63	0.0001
						ACCTVSTSQELHKDTSR	19	1864.84	0.0001
						GWNWTSGVNK	3	1147.54	0.0002
						EDCEQWWQDCR	10	1496.54	0.0001
						VRTDLLNVCMDAK	7	1476.74	0.0001
						TFEAYFPTPAALCEGIWDHSYK	23	2545.16	0.0001
						KACCTVSTSQELHK	7	1533.73	0.0001
						LHAQCTPWR	5	1110.54	0.0002
						ILQVPLCR	3	940.553	0.0011
						HFIQDNCLYECSPNLGPWIQEVNQSWR	12	3275.49	0.0002
limbic system-associated membrane protein	XP_003434117.1, XP_005639572.1	40	199	11	34.37	EFEGEEEYLEILGITR	52	1925.93	0.0001
						VDVYDEGSYTCSVQTQHEPK	36	2284	0.0001
						VTVNYPPTITESK	32	1447.76	0.0001
						INSANGLEIK	11	1057.58	0.0002
						HSLEYSLR	12	1003.51	0.0001
						IQKVDVYDEGSYTCSVQTQHEPK	9	2653.23	0.0001
						TSQVYLIVQVPPK	23	1470.84	0.0002
						CEASAVPAPDFEWYRDDTR	4	2226.96	0.0001
						CEASAVPAPDFEWYR	14	1739.76	0.0001
						QGDTAILR	4	872.472	0.0046
						SGIIFAGHDK	2	1043.54	0.0002
carboxypeptidase M	XP_005625715.1	60	185	13	26.35	VVIPEKSEK	13	1027.59	0.0021
						YVANMHGDETVGR	48	1447.65	0.0001
						KPDCFYSNGR	3	1185.52	0.0002
						GQLDSIPVSTPLCPK	7	1553.81	0.0001
						ASLIEYIK	12	935.533	0.0002
						GQVFDQNGNPLPNVIVEVQDR	14	2337.17	0.0001
						NLWVLVVGR	38	1054.63	0.0002
						HICPYK	12	759.374	0.0002
						KHICPYK	3	887.469	0.0028
						KDILLPFR	4	1000.61	0.0002
						MHFMPSMNPDGFEAVR	8	1864.81	0.0002
						SLTPDDDVFQHLAHVYASR	21	2170.04	0.0001
						LPFFWNK	2	950.501	0.0027
CD59 glycoprotein	XP_533156.1, XP_005631182.1, XP_005631183.1, XP_005631184.1, XP_005631185.1, XP_005631186.1, XP_005631187.1	14	69	4	26.02	KLEYYCCQK	30	1176.53	0.0001
						YYYQCWR	1	1080.45	0.0016
						QKDCNYQYISNSFQIK	18	1977.93	0.0001
						DCNYQYISNSFQIK	20	1721.77	0.0001
CD109 antigen	XP_532205.3	162	1101	54	46.3	SLQDQEAFDLDVVVR	152	1732.86	0.0001
						EDGSFSAFGNDDPSGSTWLSAFVLR	89	2661.2	0.0001
						YQPNIDVQESINFLESEFNR	22	2441.15	0.0001
						AEQEGGMQFWVSSESK	49	1798.78	0.0001
						IEFPILDDSSELQLK	41	1745.91	0.0001
						SYSQSILLDLTDNK	42	1595.8	0.0001
						ALSEFVALMNTER	11	1479.74	0.0001
						LSESWQPR	7	1001.49	0.0006
						LSPCDLCGDDHGCSPCER	12	1905.71	0.0001
						NNVVIIVTQK	26	1126.67	0.0001
						QKSNGEFWEPGR	1	1433.67	0.0002
						DNKDDINHLNLNVCTR	20	1882.9	0.0001
						MTVFIQTDK	41	1081.55	0.0002
						VSEGIPIMR	3	1000.54	0.0004
						DDINHLNLNVCTR	3	1525.73	0.0001
						TYTWLK	1	810.428	0.0084
						ELSYMVVSR	6	1082.54	0.0002
						SNGEFWEPGR	4	1177.52	0.0001
						TSLNILIK	2	900.564	0.0019
						ISVTQPDSTIGIVAVDK	19	1741.95	0.0001
						TLSFSFPPNTVSGSER	45	1724.84	0.0001
						VGSPFELVVSGNK	6	1331.71	0.0001
						EALNMLTWR	6	1132.57	0.0001
						KQEIESVQVINYTVPQNGIFK	1	2433.29	0.0003
						NSLGGFASTQDTIIALK	47	1734.92	0.0001
						FEVTLQTPLYCSLNSR	13	1869.93	0.0001
						FVEENEGYLVDFHDFSSVSNPHVR	26	2822.29	0.0002
						CFLEADPYIDIDQNVLHR	19	2160.03	0.0001
						SYSQSILLDLTDNKLQTPLK	16	2276.23	0.0001
						VSNTQDALVSIVDYYEPR	32	2068.01	0.0001
						SNLIQQWLSEQSDLGVVSK	22	2130.1	0.0001
						TLILPSLPLNSVDGIYELR	24	2112.18	0.0001
						KYQPNIDVQESINFLESEFNR	39	2569.24	0
						VQITAVGDILGSSINGLASLIR	61	2196.25	0.0001
						ELLYQREDGSFSAFGNDDPSGSTWLSAFVLR	9	3463.63	0.0002
						MPYGCGEQNMINFAPNIYVLDYLTK	12	2893.35	0.0001
						ACIIVYYIEDDGEIINDVLK	37	2297.15	0.0001
						SGMALMEVNLLSGFTVPSDAIPLSETVR	9	2933.49	0
						QLTENLK	2	844.465	0.0017
						NSSEYWSR	2	1027.44	0.0002
						GDVTLTFLPLSFWGMK	12	1810.93	0.0002
						VIHSELQGGNK	15	1180.62	0.0002
						YTYGKPVK	3	954.518	0.0005
						LSFETKR	1	879.481	0.0173
						TNIQVTVMGPSSPSPVK	12	1740.91	0.0002
						RMTVFIQTDK	1	1237.65	0.0002
						LKELSYMVVSR	7	1323.72	0.0002
						TSLNILIKDPK	23	1240.74	0.0002
						VGSPFELVVSGNKR	11	1487.81	0.0002
						AKEALNMLTWR	3	1331.7	0.0002
						IPVQLVFK	4	942.59	0.0002
						IVTLFSDFKPYK	8	1456.8	0.0002
						HFPETWIWLDTK	2	1571.78	0.0002
						SPVTLTAYIVTSLLGYK	20	1825.02	0.0001
pantetheinase precursor	NP_001003372.1	57	54	11	25.68	MTGSGIYAPDSPR	5	1350.62	0.0001
						AFHYDMK	3	910.401	0.0026
						FGYTPVQER	2	1095.53	0.0002
						YQYNTDVVFDSQGK	14	1662.75	0.0001
						DNSIYVVANIGDK	3	1406.7	0.0002
						ETIYPYLEDIPDPGVNWIPCNNPK	7	2786.33	0.0001
						RFGYTPVQER	2	1251.64	0.0002
						HNLFMGENQFNVPK	6	1673.8	0.0001
						TDEVYALGAFDGLHVVEGR	8	2047	0.0001
						YYLQICTLLK	3	1256.68	0.0003
						LCCHLSYK	1	965.446	0.0002
ADP-ribosyl cyclase 2	XP_545938.2	35	59	10	45.83	MGDFLSWCR	4	1113.47	0.0001
						SLFWENNHLLVTSYAENAR	17	2263.1	0.0001
						GFFADFEIPYFQKDK	4	1850.89	0.0001
						VVLDKDPCSVFPSDYDLFINLSR	3	2641.31	0.0002
						GFFADFEIPYFQK	6	1607.77	0.0001
						QENASELDYQSCPTSEDCENNPVDSFWK	1	3234.3	0.0006
						CVDHSTHPDCALK	12	1424.62	0.0002
						HLQSIILGR	6	1035.62	0.0002
						QMGFQYSCINDHLPVK	4	1878.88	0.0001
						FVPLCSVLYGR	2	1252.66	0.0003
ceruloplasmin	XP_005634613.1, XP_534301.2	126	290	31	37.25	EFYLFPTVFDENESLLLDENIR	9	2702.31	0.0001
						MYYSAVDPTK	6	1173.54	0.0002
						EYEGAIYPDNTIGSHK	5	1792.83	0.0001
						KEYEGAIYPDNTIGSHK	21	1920.92	0
						LISVDTEHSNIYLQNGPNR	11	2169.08	0.0001
						MFTTAPDLVNKEDEDFQESNK	9	2457.1	0.0001
						YPLSIEPVGVR	1	1228.68	0.0001
						ADDKVLPGQQYTYILDASQDHSPGEEDSNCVTR	10	3650.64	0.0001
						VLPGQQYTYILDASQDHSPGEEDSNCVTR	3	3221.46	0.0003
						TESTPPSASHVAPGQTFTYEWTVPEEVGPTYK	1	3492.64	0.0002
						AGLQAFFQVQDCK	13	1453.7	0.0001
						AAAGIEDSACIPWAYYSTVDQVK	19	2457.15	0.0001
						DIFTGLIGPMK	6	1190.64	0.0001
						MYSVNGYTFGSLPGLSMCAEDR	6	2397.04	0.0001
						DIASGLIGPLIVCR	12	1425.8	0.0001
						RDTANLFPQTSTTLVMQPDTPGTFDVECLTTDHYTGGMK	1	4287.98	0.0025
						DTANLFPQTSTTLVMQPDTPGTFDVECLTTDHYTGGMK	9	4131.88	0.0002
						DLYSGLIGTLIVCR	12	1521.82	0.0001
						SDVFDIFPGTYQTVEMFPR	21	2248.05	0.0001
						GVDKEFYLFPTVFDENESLLLDENIR	55	3101.52	0.0002
						YMDSTFR	3	918.391	0.0005
						EFYIGSK	3	842.417	0.0124
						QQSAYVGHYR	5	1207.57	0.0002
						IYHSHIDAPK	18	1179.6	0.0002
						RYMDSTFR	2	1074.49	0.0002
						GKYPLSIEPVGVR	5	1413.8	0.0002
						EEHLGILGPQLR	4	1360.75	0.0002
						ENREEHLGILGPQLR	5	1759.93	0.0002
						MHSINGFMYGNQPGLNMCR	4	2168.94	0.0002
						TESTPPSASHVAPGQTFTYEWTVPEEVGPTYKDPVCLSK	6	4235	0.0002
						MYYSAVDPTKDIFTGLIGPMK	5	2346.16	0.0001
deoxyribonuclease I-like 1	XP_005642080.1	34	34	8	37.87	ELNALYDVFLDVSQR	10	1780.9	0.0001
						ICAFNAQR	3	921.449	0.0009
						WVIADGEDTTVR	3	1360.66	0.0014
						TQVLDSYVYEDKDDLFAR	1	2176.03	0.0002
						EPFVAQFTFPSK	4	1396.7	0.0001
						DMILLGDFNADCASLNK	6	1838.85	0.0001
						FDNSGFYSFLSSPLLGR	3	1905.93	0.0001
						CQSLLSSAAAFNFPR	4	1610.79	0.0002
hyaluronidase-2	XP_541876.2, XP_005632567.1, XP_005632568.1, XP_005632569.1, XP_005632570.1	53	8	6	13.56	QFMLETLR	2	1036.54	0.0004
						PFVVAWDVPTQDCGPR	2	1785.85	0.0001
						SQEPAGLAVIDWEDWR	1	1870.88	0.0001
						LKVPLDLK	1	924.601	0.0003
						MLQEHVEHYIR	1	1453.71	0.0002
						SQEPAGLAVIDWEDWRPVWVR	1	2508.26	0.0002
urokinase plasminogen activator surface receptor	XP_003432622.3	40	39	7	29.14	GLDQSLQCR	4	1018.49	0.0002
						SPTEQCVEVVTHR	14	1483.71	0.0001
						YLECVSCGSSDLSCER	1	1749.7	0.0001
						GPMNQCLDATGTNGLGNPSYTVR	7	2365.08	0
						IWEDGDELEVVER	7	1587.74	0.0001
						CQVEECTPGQDLCR	3	1579.64	0.0001
						IITLTEAVCGTNLCNKPTSGR	3	2190.11	0.0001
glypican-1	XP_005636000.1	67	50	14	31.45	QQIMQLK	2	887.49	0.0026
						AFVQGLGVAGDVVR	4	1386.76	0.0001
						ALQDAFPGAFGELYTQGAK	7	1982.97	0.0001
						YLPEVMGDGLANQINNPEVEVDITKPDMTVR	5	3456.69	0.0001
						GANLHLEDTLAEFWAR	2	1841.91	0.0001
						DAQDFWISLPGMLCSEK	8	1938.89	0.0001
						DLYAELR	3	878.45	0.0056
						GCLANQADLDAEWR	4	1560.7	0.0001
						NLLDSMVLITDK	1	1360.73	0.0046
						KVAQVPLGPECSR	3	1382.73	0.0002
						VAQVPLGPECSR	2	1254.64	0.0002
						LVLQEKPPTGTLEK	2	1551.89	0.0002
						QADALRPFGEAPR	4	1426.73	0.0002
						QLHPQLLLPDDYLDCLGK	3	2080.07	0.0001
dipeptidase 1	XP_536748.3	50	5	5	14.6	TLEQIDVIHR	1	1222.67	0.0002
						AGFVGGQFWSAYTPCDTQNK	1	2175.97	0.0001
						VFEAVER	1	848.439	0.0097
						LPLGLEDVSKYPDLVAELLR	1	2239.25	0.0003
						GVLANNLLR	1	968.577	0.0025
glypican-4	XP_549265.2	62	4	3	10.97	FWSSLPSNVCSDER	2	1625.71	0.0001
						MAAGNGNEDDCWNGK	1	1580.6	0.0002
						YLFAVTGNGLANQGNNPEVQVDTSKPDILILR	1	3455.8	0.0003
ephrin-A1	XP_547553.1, XP_852071.1, XP_005622810.1, XP_005622811.1, XP_005622812.1, XP_005622813.1	24	6	2	18.21	LNDYLDIICPHYEDDAVADTAMER	5	2781.23	0.0002
						FTPFTLGK	1	909.496	0.0015
Melanotransferrin	XP_005639711.1	87	72	22	36.85	CGDMAVAFSR	4	1055.45	0.0002
						IQAGQIDAVTLR	2	1283.72	0.0001
						SQDFALLCR	2	1051.51	0.0001
						AVSDYFGGSCVPGAAETGHADSLCR	3	2469.07	0.0002
						MYDSSNYHGQDLLFK	4	1816.81	0.0001
						LSVMGCDVLK	2	1063.54	0.0002
						IQAGQIDAVTLRGEDTYLAGQK	1	2346.22	0.0003
						WCVLSTPEIQK	2	1302.66	0.0001
						YAPDDTSSSYFAVAVVK	4	1818.87	0.0001
						LFSQEGSSFQMFSSEAYGQK	1	2257	0.0001
						TAGWNVPVGYLVESGR	4	1703.86	0.0001
						ADVTEWR	4	875.414	0.0062
						AQDLFGDDDNK	1	1236.53	0.0004
						ADTDGGLVFR	4	1049.51	0.0002
						YYDYSGAFR	3	1140.49	0.0002
						SEDYELLCPNGAR	2	1465.65	0.0001
						CLAEGAGDVAFVK	6	1278.63	0.0001
						DSTSELVPIATQTYEAWLGR	8	2236.1	0.0001
						VPAHAVVVR	6	946.571	0.0002
						HGLVPAAGER	5	1005.54	0.0002
						LKPEIQCVSAESPQHCMER	3	2184.01	0.0004
						HTTVFDNTNGHNSEPWAAGLR	1	2323.07	0.0005
alkaline phosphatase, tissue-nonspecific isozyme	XP_005617269.1, XP_005617270.1, XP_005617271.1, NP_001184066.1	58	17	8	16.4	LQNLNTNVAK	3	1113.61	0.0002
						SVGIVTTTR	6	932.529	0.0003
						GTRLDGLNLIDIWKNFK	1	2002.1	0.02
						LDGLNLIDIWK	3	1298.72	0.0001
						DIEVIMGGGR	1	1045.52	0.0041
						TYNTNAQVPDSAGTATAYLCGVK	1	2344.1	0.0009
						KYMFPK	1	812.426	0.0025
						DIAYQLMHNVK	1	1330.67	0.0002
major prion protein precursor	NP_001013441.1	28	14	3	17.51	VVEQMCVTQYQK	7	1454.69	0.0001
						PLIHFGNDYEDR	2	1474.68	0.0001
						YPEQVYYRPVDQYSNQNNFVR	5	2678.25	0.0001
mesothelin	XP_854112.1	45	16	4	14.21	AQDLDACRPPQMDVLYPK	6	2058.99	0.0001
						VNMVPFTYQQLDVFK	2	1827.92	0.0001
						EAVLPLTVAEVQNLLGANLAGLK	6	2332.34	0.0001
						VNMVPFTYQQLDVFKR	2	1984.02	0.0002
semaphorin-7A	XP_005638673.1	73	24	9	17.31	QGDGLLICGTNAR	1	1316.65	0.0001
						YYLSCPMESR	2	1247.53	0.0006
						DCENYITLLEK	4	1339.63	0.0001
						VYLFNFPEGK	4	1212.62	0.0002
						LQDVFLLPDPNGQWR	3	1796.92	0.0001
						AMLVCSDVTTNK	4	1280.61	0.0002
						DPYCGWDQGR	3	1195.47	0.0002
						CLPDRQPIPTETFQVADSHPEVAQR	2	2833.38	0.0001
						WNTFLK	1	807.428	0.0025
leishmanolysin-like peptidase	XP_851508.3	81	31	11	17.64	AVAVCNLQK	5	944.511	0.0021
						LLENEAMTGSHTQNR	9	1699.79	0.0001
						SNPLQLTCR	2	1030.52	0.001
						FWIDQQK	1	963.481	0.0155
						CSHENIISYAAYCQQEAK	2	2056.9	0.0003
						ILENQPDLFK	3	1215.65	0.0001
						QMLSPFCDTLR	2	1309.62	0.0001
						LFPQAISYLEK	1	1307.71	0.0012
						ITLALMEDTGWYK	3	1539.76	0.0001
						YGPHSVCLIQK	1	1243.64	0.0002
						CGPVIVPEEHLQR	2	1475.76	0.0002
monocyte differentiation antigen CD14	XP_848746.2	40	11	6	20.91	SLEQFLK	1	863.475	0.0088
						LSVLDLR	2	814.491	0.0018
						QYADMVR	2	881.407	0.0046
						FPALQALVLR	3	1126.69	0.0002
						TFPALTTLDLSDNPGLGEHGLASALCPQK	1	2965.49	0.0003
						LTVASAQVPAVLVTAFLR	2	1855.09	0.0002
bone marrow stromal antigen 2 isoform 2	XP_865603.1	21	5	2	10.64	QQLQAALEEVK	2	1255.68	0.0002
						LQGEIETLK	3	1029.57	0.0002
growth arrest-specific protein 1	XP_849279.1	35	2	2	9.33	TSGGGAGGAGAGGVMGCTEAR	1	1722.74	0.0053
						TVIEDMLAVPK	1	1214.66	0.0002
prostasin	XP_005621300.1, XP_005621299.1	36	7	2	8.38	LGAHQLDSYTPEAEVR	6	1784.87	0.0001
						QLQQLEVPLISR	1	1422.82	0.0062
NKG2D ligand 1	XP_003432589.2	29	202	10	34.12	ETQKETLNDLMEELQK	139	1947.95	0.0001
						YTSASWK	5	841.397	0.0043
						DVTNFLTK	6	936.492	0.0016
						ELTLVGPMR	9	1014.55	0.0006
						NLFLSYNCQSK	6	1315.62	0.0001
						QFQGTLDSDRDVTNFLTK	7	2084.02	0.0001
						FAFNGQITHLFDSENGK	10	1923.91	0.0001
						ETLNDLMEELQK	13	1461.7	0.0001
						QFQGTLDSDR	4	1165.54	0.0002
						WTVLQPAGR	3	1026.56	0.0002
complement decay-accelerating factor	XP_005622370.1, XP_005622369.1, XP_005622371.1, XP_005622372.1	71	42	11	19.18	WSKPDEFCK	8	1138.51	0.0001
						VPGKSDSVICLDSK	4	1446.74	0.0001
						WSQVAEFCNR	3	1238.55	0.0001
						SFSQQNYFPEGSVVEYECRPGYR	9	2741.22	0.0001
						TYVYQQSVK	3	1114.57	0.0002
						DDQGEWSGPPPECR	1	1571.63	0.0002
						SDSVICLDSK	3	1065.5	0.0002
						SFSQQNYFPEGSVVEYECR	5	2267.98	0.0001
						CNEGFVKVPGK	1	1176.6	0.0002
						LLFATLKK	3	932.606	0.0002
						LLFATLK	2	804.511	0.0064
lipoprotein lipase	XP_005635791.1, XP_005635790.1	53	10	4	12.51	ITGLDPAGPNFEYAEAPSR	2	2003.96	0.0001
						LSPDDADFVDVLHTFTR	4	1946.94	0.0001
						GLGDVDQLVK	2	1042.57	0.0002
						AQQHYPVSAGYTK	2	1448.7	0.0002
EGF containing fibulin-like extracellular matrix protein 1	XP_531834.1, XP_005626175.1, XP_005626176.1	55	12	8	25.1	GSFACQCPQGYQK	1	1415.6	0.0001
						IQCATGYEQSEHNVCQDIDECTAGTHNCR	1	3224.3	0.0002
						SVPSDIFQIQATTIYANTINTFR	1	2599.33	0.0171
						LNCEDIDECR	2	1208.48	0.0078
						NPCQDPYVLTSENR	2	1634.74	0.0001
						SGNENGEFYLR	3	1284.57	0.0001
						DIDECDIVPDACK	1	1434.6	0.0001
						CVNHYGGYLCLPK	1	1465.68	0.0002
pantetheinase-like	XP_005615740.1	44	13	4	13.22	TDEVYALGAFDGLHVVEGR	8	2047	0.0001
						YYLQICTLLK	3	1256.68	0.0003
						LCCHLSYK	1	965.446	0.0002
						TPGVGVGPSAETRGTR	1	1540.8	0.0172
GPI-APs identified from PLC treated apical (AP) MDCK samples using sugar analog capture enrichment. Percent sequence coverage = % Seq Cov; PLC = phospholipase C; MW = theoretical molecular weight in kDa. When more than one isoform is listed, the predicted MW of the largest isoform is given.

## Sheet: AP +PLC Replicate 2
Supplmental Table S10. Peptide List for GPI-APs identified in MDCK II cells
AP + PLC Replicate 2
Identified Protein	Accession	MW	Total Spectra	Distinct Peptides	% Seq Cov	Sequences	Spectra	Mass	Best Q-value
folate receptor beta	XP_534020.3, XP_005633610.1	31	189	11	51.36	ACCTVSTSQELHK	45	1405.63	0.0001
						EDCEQWWQDCR	9	1496.54	0.0001
						GWNWTSGVNK	3	1147.54	0.0001
						VRTDLLNVCMDAK	4	1476.74	0.0001
						TDLLNVCMDAK	31	1221.57	0.0001
						CIQMWFDPAQGNPNEEVAR	20	2203.98	0.0001
						TFEAYFPTPAALCEGIWDHSYK	33	2545.16	0.0001
						KACCTVSTSQELHK	25	1533.73	0.0001
						LHAQCTPWR	5	1110.54	0.0002
						ILQVPLCR	3	940.553	0.0004
						HFIQDNCLYECSPNLGPWIQEVNQSWR	11	3275.49	0.0002
limbic system-associated membrane protein	XP_003434117.1, XP_005639572.1	40	208	11	34.37	VDVYDEGSYTCSVQTQHEPK	60	2284	0.0001
						EFEGEEEYLEILGITR	41	1925.93	0.0001
						CEASAVPAPDFEWYR	12	1739.76	0.0001
						INSANGLEIK	5	1057.58	0.0001
						HSLEYSLR	13	1003.51	0.0002
						VTVNYPPTITESK	35	1447.76	0.0001
						IQKVDVYDEGSYTCSVQTQHEPK	7	2653.23	0.0002
						TSQVYLIVQVPPK	25	1470.84	0.0001
						CEASAVPAPDFEWYRDDTR	3	2226.96	0.0002
						QGDTAILR	4	872.472	0.0019
						SGIIFAGHDK	3	1043.54	0.0002
carboxypeptidase M	XP_005625715.1	60	151	12	26.16	VVIPEKSEK	2	1027.59	0.009
						YVANMHGDETVGR	52	1447.65	0.0001
						GQLDSIPVSTPLCPK	7	1553.81	0.0001
						ASLIEYIK	8	935.533	0.0002
						GQVFDQNGNPLPNVIVEVQDR	17	2337.17	0.0001
						NLWVLVVGR	16	1054.63	0.0002
						HICPYK	14	759.374	0.0002
						KPDCFYSNGR	5	1185.52	0.0002
						KDILLPFR	2	1000.61	0.0002
						MHFMPSMNPDGFEAVR	9	1864.81	0.0002
						SLTPDDDVFQHLAHVYASR	15	2170.04	0.0001
						LPFFWNK	4	950.501	0.0003
CD59 glycoprotein	XP_533156.1, XP_005631182.1, XP_005631183.1, XP_005631184.1, XP_005631185.1, XP_005631186.1, XP_005631187.1	14	73	5	26.02	KLEYYCCQK	38	1176.53	0.0001
						YYYQCWR	1	1080.45	0.0012
						QKDCNYQYISNSFQIK	15	1977.93	0.0001
						DCNYQYISNSFQIK	18	1721.77	0.0001
						LEYYCCQK	1	1048.44	0.0021
CD109 antigen	XP_532205.3	162	756	53	47.06	SLQDQEAFDLDVVVR	43	1732.86	0.0001
						EDGSFSAFGNDDPSGSTWLSAFVLR	53	2661.2	0.0001
						YQPNIDVQESINFLESEFNR	19	2441.15	0.0001
						AEQEGGMQFWVSSESK	27	1798.78	0.0001
						SYSQSILLDLTDNK	19	1595.8	0.0001
						ALSEFVALMNTER	11	1479.74	0.0001
						LSESWQPR	8	1001.49	0.0003
						LSPCDLCGDDHGCSPCER	11	1905.71	0.0001
						NNVVIIVTQK	24	1126.67	0.0001
						DNKDDINHLNLNVCTR	23	1882.9	0.0001
						MTVFIQTDK	16	1081.55	0.0001
						VSEGIPIMR	4	1000.54	0.0002
						DDINHLNLNVCTR	2	1525.73	0.0001
						ELSYMVVSR	4	1082.54	0.0002
						TYTWLK	2	810.428	0.0074
						SNGEFWEPGR	5	1177.52	0.0001
						TSLNILIK	3	900.564	0.0019
						ISVTQPDSTIGIVAVDK	10	1741.95	0.0001
						TLSFSFPPNTVSGSER	41	1724.84	0.0001
						VGSPFELVVSGNK	6	1331.71	0.0001
						EALNMLTWR	4	1132.57	0.0001
						KQEIESVQVINYTVPQNGIFK	6	2433.29	0.0001
						NSLGGFASTQDTIIALK	37	1734.92	0.0001
						FVEENEGYLVDFHDFSSVSNPHVR	22	2822.29	0.0002
						FEVTLQTPLYCSLNSR	9	1869.93	0.0001
						CFLEADPYIDIDQNVLHR	16	2160.03	0.0001
						SYSQSILLDLTDNKLQTPLK	8	2276.23	0.0001
						IEFPILDDSSELQLK	22	1745.91	0.0001
						VSNTQDALVSIVDYYEPR	27	2068.01	0.0001
						KYQPNIDVQESINFLESEFNR	29	2569.24	0
						SNLIQQWLSEQSDLGVVSK	19	2130.1	0.0001
						TLILPSLPLNSVDGIYELR	19	2112.18	0.0001
						VQITAVGDILGSSINGLASLIR	33	2196.25	0.0001
						ELLYQREDGSFSAFGNDDPSGSTWLSAFVLR	6	3463.63	0.0001
						MPYGCGEQNMINFAPNIYVLDYLTK	6	2893.35	0.0001
						SGMALMEVNLLSGFTVPSDAIPLSETVR	13	2933.49	0
						ACIIVYYIEDDGEIINDVLK	29	2297.15	0.0001
						NSSEYWSR	3	1027.44	0.0005
						DATEVEVIIEK	2	1244.65	0.0118
						DYIDGVYDSVEFAER	1	1776.78	0.0001
						GDVTLTFLPLSFWGMK	14	1810.93	0.0002
						VIHSELQGGNK	29	1180.62	0.0002
						YTYGKPVK	4	954.518	0.0003
						RMTVFIQTDK	3	1237.65	0.0002
						TNIQVTVMGPSSPSPVK	9	1740.91	0.0002
						LKELSYMVVSR	5	1323.72	0.0002
						TSLNILIKDPK	11	1240.74	0.0002
						VGSPFELVVSGNKR	6	1487.81	0.0002
						AKEALNMLTWR	3	1331.7	0.0002
						IPVQLVFK	2	942.59	0.0002
						IVTLFSDFKPYK	5	1456.8	0.0002
						HFPETWIWLDTK	1	1571.78	0.0002
						SPVTLTAYIVTSLLGYK	22	1825.02	0.0001
pantetheinase precursor	NP_001003372.1	57	49	14	28.6	MTGSGIYAPDSPR	3	1350.62	0.0001
						FGYTPVQER	3	1095.53	0.0001
						YQYNTDVVFDSQGK	7	1662.75	0.0001
						TDEVYALGAFDGLHVVEGR	2	2047	0.0002
						YYLQICTLLK	4	1256.68	0.0001
						RTDEVYALGAFDGLHVVEGR	1	2203.1	0.0008
						ETIYPYLEDIPDPGVNWIPCNNPK	9	2786.33	0.0001
						DNSIYVVANIGDK	6	1406.7	0.0001
						LCCHLSYK	2	965.446	0.0002
						AFHYDMK	3	910.401	0.0012
						RFGYTPVQER	2	1251.64	0.0002
						KLCCHLSYK	2	1093.54	0.0004
						HNLFMGENQFNVPK	4	1673.8	0.0001
						KPEIVTFDTIFGR	1	1521.82	0.0002
ADP-ribosyl cyclase 2	XP_545938.2	35	55	10	45.83	MGDFLSWCR	4	1113.47	0.0001
						SLFWENNHLLVTSYAENAR	11	2263.1	0.0001
						GFFADFEIPYFQKDK	2	1850.89	0.0001
						VVLDKDPCSVFPSDYDLFINLSR	3	2641.31	0.0002
						GFFADFEIPYFQK	6	1607.77	0.0001
						QENASELDYQSCPTSEDCENNPVDSFWK	2	3234.3	0.0005
						CVDHSTHPDCALK	17	1424.62	0.0002
						HLQSIILGR	6	1035.62	0.0002
						QMGFQYSCINDHLPVK	2	1878.88	0.0002
						FVPLCSVLYGR	2	1252.66	0.0002
ceruloplasmin	XP_005634613.1, XP_534301.2	126	225	31	37.89	EFYLFPTVFDENESLLLDENIR	21	2702.31	0.0001
						EYEGAIYPDNTIGSHK	7	1792.83	0.0001
						LISVDTEHSNIYLQNGPNR	10	2169.08	0.0001
						KEYEGAIYPDNTIGSHK	1	1920.92	0.0001
						MFTTAPDLVNKEDEDFQESNK	7	2457.1	0.0001
						ADDKVLPGQQYTYILDASQDHSPGEEDSNCVTR	15	3650.64	0.0001
						VLPGQQYTYILDASQDHSPGEEDSNCVTR	5	3221.46	0.0002
						TESTPPSASHVAPGQTFTYEWTVPEEVGPTYK	1	3492.64	0.0003
						AGLQAFFQVQDCK	8	1453.7	0.0001
						RDTANLFPQTSTTLVMQPDTPGTFDVECLTTDHYTGGMK	1	4287.98	0.0039
						DIFTGLIGPMK	5	1190.64	0.0001
						MYSVNGYTFGSLPGLSMCAEDR	6	2397.04	0.0001
						DIASGLIGPLIVCR	12	1425.8	0.0001
						DTANLFPQTSTTLVMQPDTPGTFDVECLTTDHYTGGMK	9	4131.88	0.0002
						DLYSGLIGTLIVCR	11	1521.82	0.0001
						SDVFDIFPGTYQTVEMFPR	21	2248.05	0.0001
						GVDKEFYLFPTVFDENESLLLDENIR	23	3101.52	0.0002
						YMDSTFR	1	918.391	0.0096
						MYYSAVDPTK	3	1173.54	0.0002
						EFYIGSK	1	842.417	0.014
						AAAGIEDSACIPWAYYSTVDQVK	8	2457.15	0.0001
						MHAINGR	2	797.397	0.0052
						QQSAYVGHYR	6	1207.57	0.0002
						IYHSHIDAPK	19	1179.6	0.0002
						RYMDSTFR	2	1074.49	0.0002
						GKYPLSIEPVGVR	3	1413.8	0.0002
						ENREEHLGILGPQLR	3	1759.93	0.0002
						EEHLGILGPQLR	4	1360.75	0.0002
						MHSINGFMYGNQPGLNMCR	3	2168.94	0.0002
						TESTPPSASHVAPGQTFTYEWTVPEEVGPTYKDPVCLSK	5	4235	0.0002
						MYYSAVDPTKDIFTGLIGPMK	2	2346.16	0.0001
deoxyribonuclease I-like 1	XP_005642080.1	34	47	8	37.87	ICAFNAQR	5	921.449	0.0019
						TQVLDSYVYEDKDDLFAR	8	2176.03	0.0001
						EPFVAQFTFPSK	3	1396.7	0.0001
						FDNSGFYSFLSSPLLGR	3	1905.93	0.0001
						ELNALYDVFLDVSQR	18	1780.9	0.0001
						WVIADGEDTTVR	1	1360.66	0.0181
						DMILLGDFNADCASLNK	4	1838.85	0.0001
						CQSLLSSAAAFNFPR	5	1610.79	0.0002
hyaluronidase-2	XP_541876.2, XP_005632567.1, XP_005632568.1, XP_005632569.1, XP_005632570.1	53	7	5	11.23	QFMLETLR	2	1036.54	0.0006
						PFVVAWDVPTQDCGPR	1	1785.85	0.0001
						SQEPAGLAVIDWEDWR	1	1870.88	0.0001
						LKVPLDLK	2	924.601	0.0005
						SQEPAGLAVIDWEDWRPVWVR	1	2508.26	0.0004
urokinase plasminogen activator surface receptor	XP_003432622.3	40	39	7	29.14	GLDQSLQCR	8	1018.49	0.0002
						SPTEQCVEVVTHR	15	1483.71	0.0001
						GPMNQCLDATGTNGLGNPSYTVR	6	2365.08	0
						IWEDGDELEVVER	2	1587.74	0.0001
						CQVEECTPGQDLCR	4	1579.64	0.0001
						YLECVSCGSSDLSCER	2	1749.7	0.0001
						IITLTEAVCGTNLCNKPTSGR	2	2190.11	0.0001
glypican-1	XP_005636000.1	67	58	14	31.45	QQIMQLK	2	887.49	0.0074
						KVAQVPLGPECSR	2	1382.73	0.0002
						VAQVPLGPECSR	3	1254.64	0.0001
						GCLANQADLDAEWR	4	1560.7	0.0001
						AFVQGLGVAGDVVR	6	1386.76	0.0001
						ALQDAFPGAFGELYTQGAK	7	1982.97	0.0001
						YLPEVMGDGLANQINNPEVEVDITKPDMTVR	5	3456.69	0.0001
						GANLHLEDTLAEFWAR	5	1841.91	0.0001
						DAQDFWISLPGMLCSEK	10	1938.89	0.0001
						DLYAELR	3	878.45	0.0076
						NLLDSMVLITDK	2	1360.73	0.0002
						LVLQEKPPTGTLEK	4	1551.89	0.0002
						QADALRPFGEAPR	4	1426.73	0.0002
						QLHPQLLLPDDYLDCLGK	1	2080.07	0.0003
dipeptidase 1	XP_536748.3	50	17	9	25	TLEQIDVIHR	2	1222.67	0.0001
						GVLANNLLR	2	968.577	0.0004
						LPLGLEDVSK	1	1069.6	0.0001
						AGFVGGQFWSAYTPCDTQNK	2	2175.97	0.0001
						LPLGLEDVSKYPDLVAELLR	3	2239.25	0.0001
						VFEAVER	2	848.439	0.0078
						TLYHLGMR	1	989.512	0.0004
						IASLVGVEGGHSIDSSLGVLR	2	2065.12	0.0001
						GTPVIDGHNDLPWQLLTR	2	2031.05	0.0002
glypican-4	XP_549265.2	62	9	6	15.83	TFAQGLAVAR	1	1032.57	0.001
						FWSSLPSNVCSDER	2	1625.71	0.0001
						YLFAVTGNGLANQGNNPEVQVDTSKPDILILR	3	3455.8	0.0002
						MAAGNGNEDDCWNGK	1	1580.6	0.0001
						ICPQGYTCCSQEMEEK	1	1847.72	0.0002
						KFWSSLPSNVCSDER	1	1753.81	0.0002
Melanotransferrin	XP_005639711.1	87	64	22	35.48	CGDMAVAFSR	5	1055.45	0.0001
						ADTDGGLVFR	4	1049.51	0.0002
						YYDYSGAFR	2	1140.49	0.0004
						IQAGQIDAVTLR	3	1283.72	0.0001
						CLAEGAGDVAFVK	4	1278.63	0.0001
						SQDFALLCR	2	1051.51	0.0002
						AVSDYFGGSCVPGAAETGHADSLCR	3	2469.07	0.0002
						MYDSSNYHGQDLLFK	5	1816.81	0.0001
						LSVMGCDVLK	2	1063.54	0.0002
						IQAGQIDAVTLRGEDTYLAGQK	1	2346.22	0.0003
						WCVLSTPEIQK	3	1302.66	0.0001
						LFSQEGSSFQMFSSEAYGQK	2	2257	0.0001
						TAGWNVPVGYLVESGR	3	1703.86	0.0001
						GEDTYLAGQK	1	1080.51	0.0061
						ADVTEWR	2	875.414	0.0007
						SEDYELLCPNGAR	1	1465.65	0.0001
						YAPDDTSSSYFAVAVVK	2	1818.87	0.0001
						DSTSELVPIATQTYEAWLGR	8	2236.1	0.0001
						VPAHAVVVR	2	946.571	0.0002
						HGLVPAAGER	4	1005.54	0.0002
						LKPEIQCVSAESPQHCMER	4	2184.01	0.0003
						HTTVFDNTNGHNSEPWAAGLR	1	2323.07	0.0004
alkaline phosphatase, tissue-nonspecific isozyme	XP_005617269.1, XP_005617270.1, XP_005617271.1, NP_001184066.1	58	29	11	26.32	LQNLNTNVAK	3	1113.61	0.0003
						SVGIVTTTR	4	932.529	0.0004
						QALHEAVEMDR	3	1297.61	0.0002
						DIEVIMGGGR	4	1045.52	0.0002
						LEMDKFPYVALSK	1	1539.8	0.0004
						GNSIFGLAPMVSDTDK	1	1650.79	0.0001
						GFFLLVEGGR	3	1093.59	0.0002
						LDGLNLIDIWK	5	1298.72	0.0001
						ANEGTVGVSAATQR	2	1359.67	0.0001
						TYNTNAQVPDSAGTATAYLCGVK	1	2344.1	0.0008
						DIAYQLMHNVK	2	1330.67	0.0002
major prion protein precursor	NP_001013441.1	28	13	3	17.51	VVEQMCVTQYQK	5	1454.69	0.0001
						PLIHFGNDYEDR	2	1474.68	0.0002
						YPEQVYYRPVDQYSNQNNFVR	6	2678.25	0.0002
mesothelin	XP_854112.1	45	16	4	14.21	AQDLDACRPPQMDVLYPK	7	2058.99	0.0001
						VNMVPFTYQQLDVFK	2	1827.92	0.0001
						EAVLPLTVAEVQNLLGANLAGLK	5	2332.34	0.0001
						VNMVPFTYQQLDVFKR	2	1984.02	0.0002
semaphorin-7A	XP_005638673.1	73	20	11	21.91	CVSIYSSQASR	1	1199.56	0.0018
						QGDGLLICGTNAR	2	1316.65	0.0001
						YYLSCPMESR	1	1247.53	0.0002
						VYLFNFPEGK	3	1212.62	0.0001
						LQDVFLLPDPNGQWR	2	1796.92	0.0001
						GYAPFSPDENSLVLFDGDEVYSTIR	3	2790.3	0.0003
						DPYCGWDQGR	1	1195.47	0.0011
						DCENYITLLEK	3	1339.63	0.0001
						CLPDRQPIPTETFQVADSHPEVAQR	2	2833.38	0
						WNTFLK	1	807.428	0.0006
						IYYFFR	1	907.459	0.0181
leishmanolysin-like peptidase	XP_851508.3	81	29	11	18.19	AVAVCNLQK	8	944.511	0.0005
						LLENEAMTGSHTQNR	4	1699.79	0.0001
						SNPLQLTCR	3	1030.52	0.0007
						WSCVAVGVQDQEGVR	2	1631.77	0.0001
						FWIDQQK	1	963.481	0.0157
						CSHENIISYAAYCQQEAK	1	2056.9	0.0039
						ILENQPDLFK	2	1215.65	0.0001
						QMLSPFCDTLR	2	1309.62	0.0001
						LFPQAISYLEK	1	1307.71	0.0004
						ITLALMEDTGWYK	3	1539.76	0.0001
						CGPVIVPEEHLQR	2	1475.76	0.0002
monocyte differentiation antigen CD14	XP_848746.2	40	16	6	21.72	LSVLDLR	2	814.491	0.0019
						QYADMVR	3	881.407	0.0015
						HLDLSHNSLR	3	1190.62	0.0002
						FPALQALVLR	3	1126.69	0.0002
						TFPALTTLDLSDNPGLGEHGLASALCPQK	2	2965.49	0.0002
						LTVASAQVPAVLVTAFLR	3	1855.09	0.0002
acid sphingomyelinase-like phosphodiesterase 3b	XP_005617767.1	51	7	6	18.64	LTQAYGVPDAGAR	1	1317.67	0.0006
						LGEAAVLGIVGR	2	1153.68	0.0001
						EIEPEPDFILWTGDDTPHVPNER	1	2705.26	0.0003
						ESFNAEYLK	1	1099.52	0.0002
						EVAFDAYAACLR	1	1327.62	0.0002
						TTLPGVVNGANNPGIR	1	1578.85	0.0002
bone marrow stromal antigen 2 isoform 2	XP_865603.1	21	8	4	21.28	AWGQEQLTR	1	1087.54	0.0041
						TVVTLSASLVK	2	1116.68	0.0002
						LQGEIETLK	2	1029.57	0.0002
						QQLQAALEEVK	3	1255.68	0.0002
growth arrest-specific protein 1	XP_849279.1	35	4	3	11.37	TSGGGAGGAGAGGVMGCTEAR	1	1722.74	0.0024
						CNLALGR	1	745.39	0.0195
						TVIEDMLAVPK	2	1214.66	0.0002
prostasin	XP_005621300.1, XP_005621299.1	36	6	2	14.67	LGAHQLDSYTPEAEVR	5	1784.87	0.0001
						TVAQVISHTSYQQEGSQGDIALLQLSSPVTFSR	1	3546.8	0.0003
NKG2D ligand 1	XP_003432589.2	29	56	12	42.35	YTSASWK	4	841.397	0.0085
						QFQGTLDSDR	5	1165.54	0.0002
						ELTLVGPMR	6	1014.55	0.0031
						NLFLSYNCQSK	6	1315.62	0.0001
						QFQGTLDSDRDVTNFLTK	3	2084.02	0.0001
						ETQKETLNDLMEELQK	8	1947.95	0.0001
						FAFNGQITHLFDSENGK	6	1923.91	0.0001
						ETLNDLMEELQK	9	1461.7	0.0001
						DVTNFLTK	4	936.492	0.0034
						RNLFLSYNCQSK	1	1471.72	0.0002
						WTVLQPAGR	3	1026.56	0.0002
						DVTNFLTKVSNGDCKSWMEYIMNHWDEK	1	3389.52	0.0177
complement decay-accelerating factor	XP_005622370.1, XP_005622369.1, XP_005622371.1, XP_005622372.1	71	40	10	19.18	TYVYQQSVK	10	1114.57	0.0002
						WSKPDEFCK	7	1138.51	0.0001
						WSQVAEFCNR	3	1238.55	0.0001
						SFSQQNYFPEGSVVEYECRPGYR	8	2741.22	0.0002
						DDQGEWSGPPPECR	1	1571.63	0.0075
						SDSVICLDSK	4	1065.5	0.0002
						SFSQQNYFPEGSVVEYECR	3	2267.98	0.0001
						CNEGFVKVPGK	1	1176.6	0.0002
						LLFATLKK	2	932.606	0.0002
						LLFATLK	1	804.511	0.0114
lipoprotein lipase	XP_005635791.1, XP_005635790.1	53	3	3	9.76	ITGLDPAGPNFEYAEAPSR	1	2003.96	0.0001
						LSPDDADFVDVLHTFTR	1	1946.94	0.0002
						GLGDVDQLVK	1	1042.57	0.0002
EGF containing fibulin-like extracellular matrix protein 1	XP_531834.1, XP_005626175.1, XP_005626176.1	55	12	6	17.33	SVPSDIFQIQATTIYANTINTFR	3	2599.33	0.0003
						NPCQDPYVLTSENR	3	1634.74	0.0001
						SGNENGEFYLR	3	1284.57	0.0001
						DIDECDIVPDACK	1	1434.6	0.0001
						FSCMCPQGYQVVR	1	1516.66	0.0002
						CVNHYGGYLCLPK	1	1465.68	0.0002
GPI-APs identified from PLC treated apical (AP) MDCK samples using sugar analog capture enrichment. Percent sequence coverage = % Seq Cov; PLC = phospholipase C; MW = theoretical molecular weight in kDa. When more than one isoform is listed, the predicted MW of the largest isoform is given.

## Sheet: AP +PLC Replicate 3
Supplmental Table S10. Peptide List for GPI-APs identified in MDCK II cells
AP + PLC Replicate 3
Identified Protein	Accession	MW	Total Spectra	Distinct Peptides	% Seq Cov	Sequences	Spectra	Mass	Best Q-value
folate receptor beta	XP_534020.3, XP_005633610.1	31	235	14	55.61	FYAGAR	3	683.339	0.0011
						ACCTVSTSQELHK	24	1405.63	0.0001
						ACCTVSTSQELHKDTSR	12	1864.84	0.0001
						ILQVPLCR	6	940.553	0.0002
						GWNWTSGVNK	3	1147.54	0.0003
						VRTDLLNVCMDAK	10	1476.74	0.0001
						TDLLNVCMDAK	59	1221.57	0.0001
						TFEAYFPTPAALCEGIWDHSYK	33	2545.16	0.0001
						KACCTVSTSQELHK	27	1533.73	0.0001
						LHAQCTPWR	13	1110.54	0.0002
						KKACCTVSTSQELHK	2	1661.82	0.0002
						HFIQDNCLYECSPNLGPWIQEVNQSWR	15	3275.49	0.0001
						EDCEQWWQDCR	8	1496.54	0.0001
						CIQMWFDPAQGNPNEEVAR	20	2203.98	0.0001
limbic system-associated membrane protein	XP_003434117.1, XP_005639572.1	40	489	15	41.83	VDVYDEGSYTCSVQTQHEPK	36	2284	0.0001
						EFEGEEEYLEILGITR	246	1925.93	0.0001
						INSANGLEIK	13	1057.58	0.0001
						SGIIFAGHDK	12	1043.54	0.0002
						HSLEYSLR	31	1003.51	0.0001
						VAWLNR	1	757.423	0.0083
						VTVNYPPTITESK	38	1447.76	0.0001
						IQKVDVYDEGSYTCSVQTQHEPK	18	2653.23	0.0001
						TSQVYLIVQVPPK	58	1470.84	0.0001
						CEASAVPAPDFEWYRDDTR	4	2226.96	0.0001
						CEASAVPAPDFEWYR	17	1739.76	0.0001
						AANEVSSADVR	5	1117.54	0.0001
						GTDNITVR	4	874.451	0.0001
						SVDFNR	2	736.35	0.0097
						QGDTAILR	4	872.472	0.0005
carboxypeptidase M	XP_005625715.1	60	475	19	31.54	VVIPEKSEK	18	1027.59	0.0007
						YVANMHGDETVGR	38	1447.65	0.0001
						KPDCFYSNGR	8	1185.52	0.0001
						VFILK	1	618.41	0.0128
						VGIPEFK	3	788.443	0.001
						GQLDSIPVSTPLCPK	21	1553.81	0.0001
						ASLIEYIK	16	935.533	0.0002
						GQVFDQNGNPLPNVIVEVQDR	195	2337.17	0
						NLWVLVVGR	70	1054.63	0.0002
						FSALKK	5	692.422	0.0022
						HICPYK	23	759.374	0.0002
						QVHLGVK	7	779.465	0.002
						KDILLPFR	5	1000.61	0.0002
						MHFMPSMNPDGFEAVR	14	1864.81	0.0001
						SLTPDDDVFQHLAHVYASR	37	2170.04	0.0001
						LPFFWNK	4	950.501	0.0002
						FSALK	2	564.327	0.0085
						DILLPFR	6	872.512	0.0039
						IPLYR	2	660.396	0.0156
CD59 glycoprotein	XP_533156.1, XP_005631182.1, XP_005631183.1, XP_005631184.1, XP_005631185.1, XP_005631186.1, XP_005631187.1	14	105	5	26.02	KLEYYCCQK	29	1176.53	0.0001
						YYYQCWR	10	1080.45	0.001
						QKDCNYQYISNSFQIK	39	1977.93	0.0001
						DCNYQYISNSFQIK	26	1721.77	0.0001
						LEYYCCQK	1	1048.44	0.0026
CD109 antigen	XP_532205.3	162	2235	68	51.14	AEQEGGMQFWVSSESK	203	1798.78	0.0001
						NSLGGFASTQDTIIALK	280	1734.92	0.0001
						SYSQSILLDLTDNK	112	1595.8	0.0001
						EDGSFSAFGNDDPSGSTWLSAFVLR	141	2661.2	0.0001
						WLSRQRNSLGGFASTQDTIIALK	2	2561.37	0.0085
						ALSEFVALMNTER	204	1479.74	0.0001
						YQPNIDVQESINFLESEFNR	19	2441.15	0.0001
						IEFPILDDSSELQLK	72	1745.91	0.0001
						VIHSELQGGNK	44	1180.62	0.0001
						QLTENLKEK	4	1101.6	0.0006
						GQLVAVGK	3	770.465	0.0009
						LQTPLK	2	698.433	0.0014
						LSFETKR	3	879.481	0.0067
						ELLYQR	5	820.444	0.0081
						LSESWQPR	3	1001.49	0.0009
						TYIQLK	5	764.443	0.0011
						LSPCDLCGDDHGCSPCER	6	1905.71	0.0001
						QKSNGEFWEPGR	2	1433.67	0.0003
						NNVVIIVTQK	25	1126.67	0.0002
						ALSFMR	1	723.374	0.0107
						TYTWLK	9	810.428	0.001
						VSEGIPIMR	9	1000.54	0.0003
						DNKDDINHLNLNVCTR	31	1882.9	0.0001
						MTVFIQTDK	65	1081.55	0.0001
						DDINHLNLNVCTR	1	1525.73	0.0001
						ELSYMVVSR	6	1082.54	0.0002
						SNGEFWEPGR	6	1177.52	0.0001
						TNIQVTVMGPSSPSPVK	14	1740.91	0.0001
						LKELSYMVVSR	22	1323.72	0.0002
						TSLNILIKDPK	32	1240.74	0.0001
						TSLNILIK	1	900.564	0.0035
						ISVTQPDSTIGIVAVDK	29	1741.95	0.0001
						IPVQLVFK	10	942.59	0.0002
						TLSFSFPPNTVSGSER	48	1724.84	0.0001
						VGSPFELVVSGNK	6	1331.71	0.0001
						EALNMLTWR	6	1132.57	0.0002
						SLQDQEAFDLDVVVR	62	1732.86	0.0001
						QNSTIFSLTPENSWAPK	1	1918.94	0.0001
						DYIDGVYDSVEFAER	1	1776.78	0.0003
						FEVTLQTPLYCSLNSR	17	1869.93	0.0001
						CFLEADPYIDIDQNVLHR	37	2160.03	0.0001
						SYSQSILLDLTDNKLQTPLK	38	2276.23	0.0001
						VSNTQDALVSIVDYYEPR	57	2068.01	0
						FVEENEGYLVDFHDFSSVSNPHVR	12	2822.29	0.0002
						SNLIQQWLSEQSDLGVVSK	78	2130.1	0.0001
						TLILPSLPLNSVDGIYELR	36	2112.18	0.0001
						KYQPNIDVQESINFLESEFNR	49	2569.24	0.0001
						VQITAVGDILGSSINGLASLIR	249	2196.25	0.0001
						MPYGCGEQNMINFAPNIYVLDYLTK	8	2893.35	0.0001
						ACIIVYYIEDDGEIINDVLK	35	2297.15	0.0002
						GDVTLTFLPLSFWGMK	22	1810.93	0.0001
						QLTENLK	4	844.465	0.0015
						LSFETK	3	723.38	0.0081
						LTFEER	1	793.397	0.0088
						ELLYQREDGSFSAFGNDDPSGSTWLSAFVLR	12	3463.63	0.0002
						SLYKPK	4	734.433	0.0023
						YTYGKPVK	19	954.518	0.0002
						RMTVFIQTDK	5	1237.65	0.0002
						VGSPFELVVSGNKR	7	1487.81	0.0001
						RNNVVIIVTQK	3	1282.77	0.0021
						AKEALNMLTWR	3	1331.7	0.0002
						KQEIESVQVINYTVPQNGIFK	1	2433.29	0.0015
						IVTLFSDFKPYK	11	1456.8	0.0002
						HFPETWIWLDTK	6	1571.78	0.0001
						SGMALMEVNLLSGFTVPSDAIPLSETVR	2	2933.49	0.0003
						SPVTLTAYIVTSLLGYK	31	1825.02	0.0001
						LFWSK	5	679.369	0.0059
						NILIK	1	599.401	0.0066
pantetheinase precursor	NP_001003372.1	57	124	17	38.91	LSCLAK	10	633.352	0.0011
						IYEKDQTLK	14	1136.61	0.0001
						AFHYDMK	6	910.401	0.0002
						MTGSGIYAPDSPR	6	1350.62	0.0001
						FGYTPVQER	4	1095.53	0.0003
						YQYNTDVVFDSQGK	22	1662.75	0.0001
						DNSIYVVANIGDK	2	1406.7	0.0011
						TDEVYALGAFDGLHVVEGR	12	2047	0.0001
						YYLQICTLLK	12	1256.68	0.0002
						ETIYPYLEDIPDPGVNWIPCNNPK	13	2786.33	0.0001
						LCCHLSYK	5	965.446	0.0002
						RFGYTPVQER	3	1251.64	0.0002
						HNLFMGENQFNVPK	9	1673.8	0.0001
						RTDEVYALGAFDGLHVVEGR	3	2203.1	0.0002
						KPEIVTFDTIFGR	1	1521.82	0.0001
						PLSGPLLTVTLFGR	1	1469.86	0.0002
						AFPTENQEFTGTAFFDEFTFLELTR	1	2957.38	0.0165
ADP-ribosyl cyclase 2	XP_545938.2	35	90	11	48.08	MGDFLSWCR	7	1113.47	0.0001
						FVPLCSVLYGR	6	1252.66	0.0002
						SLFWENNHLLVTSYAENAR	13	2263.1	0.0001
						GFFADFEIPYFQKDK	9	1850.89	0.0001
						VVLDKDPCSVFPSDYDLFINLSR	14	2641.31	0.0002
						GFFADFEIPYFQK	6	1607.77	0.0001
						ASMQYSR	3	841.375	0.0141
						QENASELDYQSCPTSEDCENNPVDSFWK	1	3234.3	0.0005
						CVDHSTHPDCALK	16	1424.62	0.0001
						HLQSIILGR	11	1035.62	0.0002
						QMGFQYSCINDHLPVK	4	1878.88	0.0001
ceruloplasmin	XP_005634613.1, XP_534301.2	126	657	38	42.53	SDVFDIFPGTYQTVEMFPR	67	2248.05	0.0001
						TYCSEPEKVDKDDEDFQESNR	13	2533.06	0.0002
						VTFYNK	3	770.396	0.0011
						IYTWK	1	709.38	0.0087
						EYEGAIYPDNTIGSHK	4	1792.83	0.0001
						KEYEGAIYPDNTIGSHK	22	1920.92	0.0001
						LISVDTEHSNIYLQNGPNR	12	2169.08	0.0001
						MFTTAPDLVNKEDEDFQESNK	65	2457.1	0.0001
						YPLSIEPVGVR	1	1228.68	0.0003
						ADDKVLPGQQYTYILDASQDHSPGEEDSNCVTR	19	3650.64	0.0001
						VLPGQQYTYILDASQDHSPGEEDSNCVTR	4	3221.46	0.0002
						AGLQAFFQVQDCK	22	1453.7	0.0001
						TESTPPSASHVAPGQTFTYEWTVPEEVGPTYKDPVCLSK	8	4235	0.0002
						AAAGIEDSACIPWAYYSTVDQVK	61	2457.15	0
						DIFTGLIGPMK	7	1190.64	0.0001
						MYSVNGYTFGSLPGLSMCAEDR	13	2397.04	0.0001
						DIASGLIGPLIVCR	15	1425.8	0.0001
						DTANLFPQTSTTLVMQPDTPGTFDVECLTTDHYTGGMK	12	4131.88	0.0001
						MYYSAVDPTKDIFTGLIGPMK	21	2346.16	0.0001
						DLYSGLIGTLIVCR	25	1521.82	0.0001
						GVDKEFYLFPTVFDENESLLLDENIR	161	3101.52	0.0002
						EFYLFPTVFDENESLLLDENIR	17	2702.31	0.0001
						YMDSTFR	2	918.391	0.0082
						MYYSAVDPTK	4	1173.54	0.0001
						EFYIGSK	6	842.417	0.0021
						MHAINGR	1	797.397	0.0183
						QQSAYVGHYR	7	1207.57	0.0002
						IYHSHIDAPK	25	1179.6	0.0002
						RYMDSTFR	2	1074.49	0.0002
						IYVHLK	3	771.464	0.0022
						CKQQSAYVGHYR	1	1438.68	0.0108
						MFGNLR	1	736.369	0.0147
						YMDSTFRVPVK	1	1341.68	0.0002
						GKYPLSIEPVGVR	5	1413.8	0.0002
						KLISVDTEHSNIYLQNGPNR	1	2297.18	0.0003
						EEHLGILGPQLR	6	1360.75	0.0002
						ENREEHLGILGPQLR	14	1759.93	0.0003
						MHSINGFMYGNQPGLNMCR	5	2168.94	0.0002
deoxyribonuclease I-like 1	XP_005642080.1	34	72	12	45.51	TQVLDSYVYEDKDDLFAR	4	2176.03	0.0001
						ICAFNAQR	4	921.449	0.0013
						LAELALR	1	784.481	0.0009
						WVIADGEDTTVR	3	1360.66	0.004
						EHVMDIFVR	4	1144.57	0.0011
						EPFVAQFTFPSK	5	1396.7	0.0001
						CQSLLSSAAAFNFPR	12	1610.79	0.0001
						DMILLGDFNADCASLNK	10	1838.85	0.0001
						IVLHGERCQSLLSSAAAFNFPR	1	2415.25	0.0007
						ELNALYDVFLDVSQR	19	1780.9	0.0001
						FDNSGFYSFLSSPLLGR	5	1905.93	0.0001
						IVLHGER	4	822.471	0.0024
hyaluronidase-2	XP_541876.2, XP_005632567.1, XP_005632568.1, XP_005632569.1, XP_005632570.1	53	28	9	22.03	QLVAVR	1	684.428	0.0065
						CQCYLGWGGEQCQWDHTR	2	2168.86	0.0002
						QFMLETLR	4	1036.54	0.0005
						PFVVAWDVPTQDCGPR	1	1785.85	0.0001
						SQEPAGLAVIDWEDWR	7	1870.88	0.0001
						SQEPAGLAVIDWEDWRPVWVR	7	2508.26	0.0002
						MLQEHVEHYIR	2	1453.71	0.0002
						LKVPLDLK	3	924.601	0.0002
						DPSANTFLHLSASSFR	1	1748.85	0.0001
folate receptor alpha	XP_005633611.1, XP_851993.1	29	30	3	15.87	VSNYSRGSGRCIQMWFDPAQGNPNEEVAR	2	3267.49	0.0011
						EDCEQWWQDCR	8	1496.54	0.0001
						CIQMWFDPAQGNPNEEVAR	20	2203.98	0.0001
urokinase plasminogen activator surface receptor	XP_003432622.3	40	24	7	29.14	SPTEQCVEVVTHR	6	1483.71	0.0001
						YLECVSCGSSDLSCER	4	1749.7	0.0001
						GPMNQCLDATGTNGLGNPSYTVR	5	2365.08	0
						IWEDGDELEVVER	1	1587.74	0.0001
						GLDQSLQCR	3	1018.49	0.0001
						CQVEECTPGQDLCR	3	1579.64	0.0001
						IITLTEAVCGTNLCNKPTSGR	2	2190.11	0.0001
glypican-1	XP_005636000.1	67	120	19	35.65	VIQGCGNPK	9	914.464	0.0024
						CWNGMAK	1	808.336	0.0009
						QQIMQLK	1	887.49	0.0003
						VAQVPLGPECSR	3	1254.64	0.0002
						LVLQEKPPTGTLEK	10	1551.89	0.0001
						QADALRPFGEAPR	7	1426.73	0.0002
						GCLANQADLDAEWR	8	1560.7	0.0001
						AFVQGLGVAGDVVR	6	1386.76	0.0001
						ALQDAFPGAFGELYTQGAK	11	1982.97	0.0001
						YLPEVMGDGLANQINNPEVEVDITKPDMTVR	11	3456.69	0.0001
						GANLHLEDTLAEFWAR	11	1841.91	0.0001
						DAQDFWISLPGMLCSEK	20	1938.89	0.0001
						MAMSSASDDR	9	1069.42	0.0019
						DILTAK	1	659.385	0.0091
						DLYAELR	1	878.45	0.0085
						KVAQVPLGPECSR	5	1382.73	0.0002
						AFVQGLGVAGDVVRK	1	1514.86	0.0002
						QLHPQLLLPDDYLDCLGK	3	2080.07	0.0001
						AFVAAR	2	633.36	0.0031
dipeptidase 1	XP_536748.3	50	36	7	22.57	TLEQIDVIHR	2	1222.67	0.0007
						GVLANNLLR	3	968.577	0.0004
						AGFVGGQFWSAYTPCDTQNK	2	2175.97	0.0001
						VFEAVER	3	848.439	0.0096
						VAGAGAVGFGGDFDGVSR	2	1637.78	0.0001
						LPLGLEDVSKYPDLVAELLR	22	2239.25	0.0002
						GTPVIDGHNDLPWQLLTR	2	2031.05	0.0001
glypican-4	XP_549265.2	62	48	17	36.51	QIMALR	1	730.416	0.0011
						TFAQGLAVAR	1	1032.57	0.0002
						YTEQLKPFGDVPR	4	1548.79	0.0001
						FWSSLPSNVCSDER	2	1625.71	0.0001
						YLFAVTGNGLANQGNNPEVQVDTSKPDILILR	18	3455.8	0.0001
						LVTDVK	1	673.401	0.0074
						MAAGNGNEDDCWNGK	2	1580.6	0.0001
						ICPQGYTCCSQEMEEK	1	1847.72	0.0001
						SISEGAFSAR	2	1023.5	0.0004
						ISDAIMNMQENSVQVSQK	2	2020.96	0.0001
						FDEFFK	1	831.38	0.0193
						LEGPFNIESVMDPIDVK	4	1901.94	0.0001
						VSVVNPTAQCTHALLK	2	1679.9	0.0001
						KFWSSLPSNVCSDER	3	1753.81	0.0001
						SVVSEQCNHLQAIFASR	1	1887.93	0.0005
						AFVAAR	2	633.36	0.0031
						ILILR	1	626.448	0.0119
ephrin-A1	XP_547553.1, XP_852071.1, XP_005622810.1, XP_005622811.1, XP_005622812.1, XP_005622813.1	24	17	3	23.34	LNDYLDIICPHYEDDAVADTAMER	10	2781.23	0.0002
						WQCNQPSAR	3	1088.48	0.0002
						FTPFTLGK	4	909.496	0.0007
Melanotransferrin	XP_005639711.1	87	114	26	39.7	HSTVLENTDGR	4	1227.58	0.0001
						EYLHAVK	1	858.46	0.0086
						TLPSWGR	1	815.429	0.0044
						CGDMAVAFSR	4	1055.45	0.0001
						NLLFK	1	633.385	0.01
						IQAGQIDAVTLR	3	1283.72	0.0001
						CLAESAGDVAFVK	3	1308.64	0.0001
						SQDFALLCR	5	1051.51	0.0001
						AVSDYFGGSCVPGAAETGHADSLCR	4	2469.07	0.0001
						MYDSSNYHGQDLLFK	7	1816.81	0.0001
						WCVLSTPEIQK	5	1302.66	0.0001
						IQAGQIDAVTLRGEDTYLAGQK	2	2346.22	0.0002
						YAPDDTSSSYFAVAVVK	3	1818.87	0.0001
						TAGWNVPVGYLVESGR	4	1703.86	0.0001
						DSTSELVPIATQTYEAWLGR	15	2236.1	0.0001
						ADVTEWR	3	875.414	0.0009
						AQDLFGDDDNK	1	1236.53	0.0001
						ADTDGGLVFR	4	1049.51	0.0001
						YYDYSGAFR	2	1140.49	0.0002
						SEDYELLCPNGAR	1	1465.65	0.0001
						CLAEGAGDVAFVK	6	1278.63	0.0001
						LSVMGCDVLK	7	1063.54	0.0001
						VPAHAVVVR	14	946.571	0.0002
						HGLVPAAGER	6	1005.54	0.0002
						LKPEIQCVSAESPQHCMER	5	2184.01	0.0002
						HTTVFDNTNGHNSEPWAAGLR	3	2323.07	0.0003
alkaline phosphatase, tissue-nonspecific isozyme	XP_005617269.1, XP_005617270.1, XP_005617271.1, NP_001184066.1	58	44	11	24.8	LDGLNLIDIWK	15	1298.72	0.0001
						LQNLNTNVAK	3	1113.61	0.0003
						SVGIVTTTR	3	932.529	0.0001
						QALHEAVEMDR	3	1297.61	0.0003
						DIEVIMGGGR	7	1045.52	0.0001
						DIAYQLMHNVK	5	1330.67	0.0001
						GFFLLVEGGR	2	1093.59	0.0003
						SRGTRLDGLNLIDIWK	2	1856.03	0.0093
						ANEGTVGVSAATQR	3	1359.67	0.0001
						TYNTNAQVPDSAGTATAYLCGVK	2	2344.1	0.0005
						GNSIFGLAPMVSDTDK	1	1650.79	0.0001
major prion protein precursor	NP_001013441.1	28	20	4	20.62	VVEQMCVTQYQK	7	1454.69	0.0001
						PLIHFGNDYEDR	3	1474.68	0.0001
						YPEQVYYRPVDQYSNQNNFVR	8	2678.25	0.0001
						ESEAYYQR	2	1044.45	0.0003
mesothelin	XP_854112.1	45	29	5	16.46	AQDLDACRPPQMDVLYPK	10	2058.99	0.0001
						VNMVPFTYQQLDVFK	2	1827.92	0.0001
						EAVLPLTVAEVQNLLGANLAGLK	11	2332.34	0.0001
						VNMVPFTYQQLDVFKR	1	1984.02	0.0003
						EAVLPLTVAEVQNLLGANLAGLKAEQGNSPVR	5	3270.79	0.0002
semaphorin-7A	XP_005638673.1	73	37	16	29.48	CVSIYSSQASR	2	1199.56	0.0002
						VEPMGPLK	2	869.468	0.0154
						YYLSCPMESR	1	1247.53	0.0003
						WNTFLK	3	807.428	0.0036
						DCENYITLLEK	8	1339.63	0.0001
						VYLFNFPEGK	3	1212.62	0.0003
						LQDVFLLPDPNGQWR	3	1796.92	0.0001
						GYAPFSPDENSLVLFDGDEVYSTIR	1	2790.3	0.0002
						TVDIGSTK	2	819.434	0.0003
						GDQGGESSLSVSK	1	1249.58	0.0006
						AMLVCSDVTTNK	3	1280.61	0.0001
						DPYCGWDQGR	1	1195.47	0.0001
						QGDGLLICGTNAR	2	1316.65	0.0001
						TPLFHSK	1	828.449	0.0025
						HATYSWR	1	919.43	0.01
						CLPDRQPIPTETFQVADSHPEVAQR	3	2833.38	0.0001
leishmanolysin-like peptidase	XP_851508.3	81	22	10	15.28	AVAVCNLQK	3	944.511	0.0006
						YCTGEFAEHTK	1	1284.54	0.0053
						LLENEAMTGSHTQNR	4	1699.79	0.0001
						GMGCDFVR	3	883.368	0.0069
						SNPLQLTCR	1	1030.52	0.0003
						QMLSPFCDTLR	3	1309.62	0.0001
						ITLALMEDTGWYK	1	1539.76	0.0002
						ILENQPDLFK	3	1215.65	0.0001
						YGPHSVCLIQK	1	1243.64	0.0002
						CGPVIVPEEHLQR	2	1475.76	0.0002
monocyte differentiation antigen CD14	XP_848746.2	40	19	7	23.59	SLEQFLK	2	863.475	0.0086
						LSVLDLR	3	814.491	0.0004
						TFPALTTLDLSDNPGLGEHGLASALCPQK	3	2965.49	0.0002
						QYADMVR	1	881.407	0.0016
						HLDLSHNSLR	1	1190.62	0.0002
						FPALQALVLR	2	1126.69	0.0002
						LTVASAQVPAVLVTAFLR	7	1855.09	0.0001
protein APCDD1	XP_537333.2	59	4	2	5.83	ATSYQMPLVQCASSVPR	3	1836.89	0.0001
						AVNFAMHELQLIR	1	1540.82	0.0002
acid sphingomyelinase-like phosphodiesterase 3b	XP_005617767.1	51	4	3	10.53	LGEAAVLGIVGR	2	1153.68	0.0001
						EIEPEPDFILWTGDDTPHVPNER	1	2705.26	0.0011
						LTQAYGVPDAGAR	1	1317.67	0.0003
bone marrow stromal antigen 2 isoform 2	XP_865603.1	21	5	3	15.43	AWGQEQLTR	2	1087.54	0.0005
						LQGEIETLK	2	1029.57	0.0017
						QQLQAALEEVK	1	1255.68	0.0001
growth arrest-specific protein 1	XP_849279.1	35	3	2	5.25	CNLALGR	1	745.39	0.0027
						TVIEDMLAVPK	2	1214.66	0.0001
matrix metalloproteinase-17	XP_852332.3	72	3	3	5.25	VLDSELEVAPGYPQSTAR	1	1930.96	0.0001
						ALMHYALK	1	945.511	0.0024
						IWQLYGVR	1	1033.57	0.0023
reversion-inducing cysteine-rich protein with Kazal motifs	XP_005626418.1, XP_005626417.1, NP_001002985.1, XP_005626419.1	110	4	3	4.79	QGTLIQVPSSAGEVGCYK	1	1835.91	0.0001
						KTEMEIVDGLIEGCK	1	1663.82	0.0037
						MPFINIPVLDIK	2	1398.79	0.0002
prostasin	XP_005621300.1, XP_005621299.1	36	10	2	8.38	LGAHQLDSYTPEAEVR	9	1784.87	0.0001
						QLQQLEVPLISR	1	1422.82	0.0001
NKG2D ligand 1	XP_003432589.2	29	120	12	41.57	YTSASWK	5	841.397	0.0011
						WTVLQPAGR	7	1026.56	0.0002
						ELTLVGPMR	10	1014.55	0.0003
						NLFLSYNCQSK	7	1315.62	0.0002
						QFQGTLDSDRDVTNFLTK	9	2084.02	0.0001
						ETQKETLNDLMEELQK	37	1947.95	0.0001
						FAFNGQITHLFDSENGK	11	1923.91	0.0001
						ETLNDLMEELQK	20	1461.7	0.0001
						AEIYPK	3	719.385	0.0118
						QFQGTLDSDR	2	1165.54	0.0001
						DVTNFLTK	5	936.492	0.0016
						SWMEYIMNHWDEK	4	1767.74	0.0002
complement decay-accelerating factor	XP_005622370.1, XP_005622369.1, XP_005622371.1, XP_005622372.1	71	52	12	20.21	WSKPDEFCK	8	1138.51	0.0001
						SDSVICLDSK	7	1065.5	0.0001
						WSQVAEFCNR	5	1238.55	0.0001
						LLFATLK	3	804.511	0.0002
						SFSQQNYFPEGSVVEYECRPGYR	9	2741.22	0.0002
						CNEGFVK	1	795.359	0.0076
						TYVYQQSVK	4	1114.57	0.0001
						DDQGEWSGPPPECR	2	1571.63	0.0001
						SFSQQNYFPEGSVVEYECR	4	2267.98	0
						CNEGFVKVPGK	1	1176.6	0.0002
						LLFATLKK	2	932.606	0.0002
						LTCLK	6	576.331	0.008
EGF containing fibulin-like extracellular matrix protein 1	XP_531834.1, XP_005626175.1, XP_005626176.1	55	22	11	26.89	GSFACQCPQGYQK	3	1415.6	0.0001
						CVCPVSSAVCR	1	1122.5	0.0016
						NNFVIR	1	761.418	0.0199
						QTSPVSAMLVLVK	2	1371.78	0.0002
						SVPSDIFQIQATTIYANTINTFR	2	2599.33	0.0003
						NPCQDPYVLTSENR	2	1634.74	0.0001
						SGNENGEFYLR	3	1284.57	0.0001
						ADQVCINLR	1	1030.52	0.0003
						ELPQSIVYK	2	1075.59	0.0129
						DIDECDIVPDACK	2	1434.6	0.0001
						CVNHYGGYLCLPK	3	1465.68	0.0002
MAM domain-containing glycosylphosphatidylinositol anchor protein 1	XP_532128.3	106	2	2	1.78	GQLLEYVLTDLR	1	1418.78	0.0003
						VPAIK	1	526.348	0.019
GPI-APs identified from PLC treated apical (AP) MDCK samples using sugar analog capture enrichment. Percent sequence coverage = % Seq Cov; PLC = phospholipase C; MW = theoretical molecular weight in kDa. When more than one isoform is listed, the predicted MW of the largest isoform is given.

## Sheet: BL -PLC Replicate 1
Supplmental Table S10. Peptide List for GPI-APs identified in MDCK II cells
BL - PLC Replicate 1
Identified Protein	Accession	MW	Total Spectra	Distinct Peptides	% Seq Cov	Sequences	Spectra	Mass	Best Q-value
folate receptor beta	XP_534020.3, XP_005633610.1	31	205	10	50.59	ACCTVSTSQELHK	61	1405.63	0.0002
						EDCEQWWQDCR	10	1496.54	0.0002
						GWNWTSGVNK	1	1147.54	0.0003
						TDLLNVCMDAK	51	1221.57	0.0002
						CIQMWFDPAQGNPNEEVAR	17	2203.98	0.0001
						TFEAYFPTPAALCEGIWDHSYK	22	2545.16	0.0002
						KACCTVSTSQELHK	23	1533.73	0.0002
						LHAQCTPWR	11	1110.54	0.0004
						ILQVPLCR	3	940.553	0.0004
						HFIQDNCLYECSPNLGPWIQEVNQSWR	6	3275.49	0.0005
limbic system-associated membrane protein	XP_003434117.1, XP_005639572.1	40	104	9	31.22	VDVYDEGSYTCSVQTQHEPK	5	2284	0.0002
						INSANGLEIK	10	1057.58	0.0002
						VTVNYPPTITESK	27	1447.76	0.0002
						CEASAVPAPDFEWYRDDTR	5	2226.96	0.0003
						CEASAVPAPDFEWYR	6	1739.76	0.0002
						EFEGEEEYLEILGITR	19	1925.93	0.0001
						HSLEYSLR	9	1003.51	0.0004
						SGIIFAGHDK	4	1043.54	0.0004
						TSQVYLIVQVPPK	19	1470.84	0.0003
carboxypeptidase M	XP_005625715.1	60	344	12	26.16	VVIPEKSEK	32	1027.59	0.0036
						YVANMHGDETVGR	109	1447.65	0.0002
						KPDCFYSNGR	14	1185.52	0.0003
						GQLDSIPVSTPLCPK	10	1553.81	0.0002
						ASLIEYIK	13	935.533	0.0004
						GQVFDQNGNPLPNVIVEVQDR	38	2337.17	0.0001
						HICPYK	28	759.374	0.0004
						KDILLPFR	8	1000.61	0.0003
						MHFMPSMNPDGFEAVR	16	1864.81	0.0003
						LPFFWNK	3	950.501	0.0006
						SLTPDDDVFQHLAHVYASR	36	2170.04	0.0001
						NLWVLVVGR	37	1054.63	0.0004
CD59 glycoprotein	XP_533156.1, XP_005631182.1, XP_005631183.1, XP_005631184.1, XP_005631185.1, XP_005631186.1, XP_005631187.1	14	49	3	20.33	KLEYYCCQK	30	1176.53	0.0002
						QKDCNYQYISNSFQIK	12	1977.93	0.0002
						DCNYQYISNSFQIK	7	1721.77	0.0002
CD109 antigen	XP_532205.3	162	332	39	35.5	EDGSFSAFGNDDPSGSTWLSAFVLR	17	2661.2	0.0002
						SLQDQEAFDLDVVVR	10	1732.86	0.0002
						LSESWQPR	5	1001.49	0.001
						LSPCDLCGDDHGCSPCER	11	1905.71	0.0002
						MTVFIQTDK	12	1081.55	0.0003
						VSEGIPIMR	4	1000.54	0.0003
						ELSYMVVSR	3	1082.54	0.0004
						TYTWLK	2	810.428	0.018
						SNGEFWEPGR	3	1177.52	0.0002
						ISVTQPDSTIGIVAVDK	9	1741.95	0.0002
						TLSFSFPPNTVSGSER	36	1724.84	0.0002
						VGSPFELVVSGNK	5	1331.71	0.0002
						EALNMLTWR	3	1132.57	0.0003
						NSLGGFASTQDTIIALK	11	1734.92	0.0002
						SYSQSILLDLTDNK	21	1595.8	0.0002
						FEVTLQTPLYCSLNSR	8	1869.93	0.0002
						CFLEADPYIDIDQNVLHR	7	2160.03	0.0001
						ALSEFVALMNTER	3	1479.74	0.0002
						SYSQSILLDLTDNKLQTPLK	4	2276.23	0.0003
						IEFPILDDSSELQLK	14	1745.91	0.0002
						VSNTQDALVSIVDYYEPR	21	2068.01	0.0001
						SNLIQQWLSEQSDLGVVSK	10	2130.1	0.0001
						TLILPSLPLNSVDGIYELR	9	2112.18	0.0002
						KYQPNIDVQESINFLESEFNR	10	2569.24	0.0003
						YQPNIDVQESINFLESEFNR	6	2441.15	0.0002
						AEQEGGMQFWVSSESK	12	1798.78	0.0003
						ACIIVYYIEDDGEIINDVLK	5	2297.15	0.0003
						GDVTLTFLPLSFWGMK	6	1810.93	0.0003
						VQITAVGDILGSSINGLASLIR	13	2196.25	0.0001
						VIHSELQGGNK	20	1180.62	0.0003
						NNVVIIVTQK	2	1126.67	0.0004
						TNIQVTVMGPSSPSPVK	4	1740.91	0.0002
						LKELSYMVVSR	5	1323.72	0.0004
						TSLNILIKDPK	2	1240.74	0.0003
						FLVTAPGIVR	1	1071.64	0.001
						VGSPFELVVSGNKR	6	1487.81	0.0003
						IPVQLVFK	2	942.59	0.0004
						IVTLFSDFKPYK	7	1456.8	0.0003
						SPVTLTAYIVTSLLGYK	3	1825.02	0.0002
pantetheinase precursor	NP_001003372.1	57	87	11	25.68	MTGSGIYAPDSPR	5	1350.62	0.0002
						FGYTPVQER	3	1095.53	0.0003
						YQYNTDVVFDSQGK	25	1662.75	0.0002
						DNSIYVVANIGDK	6	1406.7	0.0002
						TDEVYALGAFDGLHVVEGR	12	2047	0.0001
						YYLQICTLLK	7	1256.68	0.0003
						ETIYPYLEDIPDPGVNWIPCNNPK	7	2786.33	0.0002
						LCCHLSYK	7	965.446	0.0004
						AFHYDMK	2	910.401	0.0145
						RFGYTPVQER	7	1251.64	0.0003
						HNLFMGENQFNVPK	6	1673.8	0.0001
ADP-ribosyl cyclase 2	XP_545938.2	35	21	7	28.85	MGDFLSWCR	2	1113.47	0.0002
						GFFADFEIPYFQK	4	1607.77	0.0002
						SLFWENNHLLVTSYAENAR	1	2263.1	0.0007
						CVDHSTHPDCALK	4	1424.62	0.0003
						HLQSIILGR	6	1035.62	0.0003
						QMGFQYSCINDHLPVK	3	1878.88	0.0002
						FVPLCSVLYGR	1	1252.66	0.0032
ceruloplasmin	XP_005634613.1, XP_534301.2	126	159	25	36.23	EYEGAIYPDNTIGSHK	7	1792.83	0.0002
						LISVDTEHSNIYLQNGPNR	7	2169.08	0.0002
						MFTTAPDLVNKEDEDFQESNK	8	2457.1	0.0001
						YPLSIEPVGVR	1	1228.68	0.0003
						ADDKVLPGQQYTYILDASQDHSPGEEDSNCVTR	4	3650.64	0.0005
						VLPGQQYTYILDASQDHSPGEEDSNCVTR	6	3221.46	0.0003
						AGLQAFFQVQDCK	15	1453.7	0.0002
						AAAGIEDSACIPWAYYSTVDQVK	9	2457.15	0.0001
						DIFTGLIGPMK	5	1190.64	0.0002
						MYSVNGYTFGSLPGLSMCAEDR	4	2397.04	0.0001
						DIASGLIGPLIVCR	10	1425.8	0.0002
						DTANLFPQTSTTLVMQPDTPGTFDVECLTTDHYTGGMK	8	4131.88	0.0003
						DLYSGLIGTLIVCR	5	1521.82	0.0001
						SDVFDIFPGTYQTVEMFPR	5	2248.05	0.0002
						GVDKEFYLFPTVFDENESLLLDENIR	17	3101.52	0.0005
						MYYSAVDPTK	2	1173.54	0.0003
						ALYLQYTNETFKTVIEK	1	2060.08	0.0181
						EFYLFPTVFDENESLLLDENIR	1	2702.31	0.0026
						QQSAYVGHYR	8	1207.57	0.0004
						RYMDSTFR	2	1074.49	0.0053
						IYHSHIDAPK	4	1179.6	0.0003
						GKYPLSIEPVGVR	7	1413.8	0.0003
						ENREEHLGILGPQLR	17	1759.93	0.0009
						TESTPPSASHVAPGQTFTYEWTVPEEVGPTYKDPVCLSK	4	4235	0.0076
						MYYSAVDPTKDIFTGLIGPMK	2	2346.16	0.0002
deoxyribonuclease I-like 1	XP_005642080.1	34	9	5	20.6	ICAFNAQR	1	921.449	0.0168
						EPFVAQFTFPSK	3	1396.7	0.0002
						ELNALYDVFLDVSQR	2	1780.9	0.0002
						WVIADGEDTTVR	1	1360.66	0.0004
						CQSLLSSAAAFNFPR	2	1610.79	0.0003
hyaluronidase-2	XP_541876.2, XP_005632567.1, XP_005632568.1, XP_005632569.1, XP_005632570.1	53	20	9	23.73	QAQYEFEFAAR	1	1358.63	0.0094
						QFMLETLR	3	1036.54	0.0015
						PFVVAWDVPTQDCGPR	2	1785.85	0.0002
						SQEPAGLAVIDWEDWR	2	1870.88	0.0001
						HPDWPADR	5	992.446	0.0004
						LKVPLDLK	3	924.601	0.0004
						CQCYLGWGGEQCQWDHTR	2	2168.86	0.0005
						MLQEHVEHYIR	1	1453.71	0.0005
						DPSANTFLHLSASSFR	1	1748.85	0.0002
urokinase plasminogen activator surface receptor	XP_003432622.3	40	25	6	24.87	GLDQSLQCR	3	1018.49	0.0003
						SPTEQCVEVVTHR	14	1483.71	0.0002
						GPMNQCLDATGTNGLGNPSYTVR	4	2365.08	0.0001
						CQVEECTPGQDLCR	1	1579.64	0.0004
						IWEDGDELEVVER	2	1587.74	0.0003
						IITLTEAVCGTNLCNKPTSGR	1	2190.11	0.0007
glypican-1	XP_005636000.1	67	120	15	32.58	QQIMQLK	4	887.49	0.0041
						VAQVPLGPECSR	7	1254.64	0.0002
						GCLANQADLDAEWR	13	1560.7	0.0002
						AFVQGLGVAGDVVR	17	1386.76	0.0002
						ALQDAFPGAFGELYTQGAK	13	1982.97	0.0002
						YLPEVMGDGLANQINNPEVEVDITKPDMTVR	15	3456.69	0
						GANLHLEDTLAEFWAR	3	1841.91	0.0002
						DAQDFWISLPGMLCSEK	8	1938.89	0.0002
						DLYAELR	2	878.45	0.0073
						NLLDSMVLITDK	2	1360.73	0.0003
						CWNGMAK	2	808.336	0.0012
						KVAQVPLGPECSR	10	1382.73	0.0003
						LVLQEKPPTGTLEK	9	1551.89	0.0002
						QADALRPFGEAPR	8	1426.73	0.0004
						QLHPQLLLPDDYLDCLGK	7	2080.07	0.0001
glypican-4	XP_549265.2	62	20	10	26.8	SISEGAFSAR	5	1023.5	0.0015
						TFAQGLAVAR	2	1032.57	0.0016
						FWSSLPSNVCSDER	2	1625.71	0.0002
						LEGPFNIESVMDPIDVK	1	1901.94	0.0002
						MAAGNGNEDDCWNGK	4	1580.6	0.0002
						ICPQGYTCCSQEMEEK	2	1847.72	0.0003
						ISDAIMNMQENSVQVSQK	1	2020.96	0.0003
						VSVVNPTAQCTHALLK	1	1679.9	0.0003
						KFWSSLPSNVCSDER	1	1753.81	0.0003
						YLFAVTGNGLANQGNNPEVQVDTSKPDILILR	1	3455.8	0.0007
ephrin-A1	XP_547553.1, XP_852071.1, XP_005622810.1, XP_005622811.1, XP_005622812.1, XP_005622813.1	24	2	2	18.21	LNDYLDIICPHYEDDAVADTAMER	1	2781.23	0.0003
						FTPFTLGK	1	909.496	0.0012
Melanotransferrin	XP_005639711.1	87	83	19	31.27	CGDMAVAFSR	6	1055.45	0.0002
						YYDYSGAFR	3	1140.49	0.0003
						IQAGQIDAVTLR	3	1283.72	0.0002
						CLAEGAGDVAFVK	6	1278.63	0.0002
						SQDFALLCR	1	1051.51	0.0003
						AVSDYFGGSCVPGAAETGHADSLCR	8	2469.07	0.0002
						LSVMGCDVLK	2	1063.54	0.0002
						MYDSSNYHGQDLLFK	3	1816.81	0.0004
						WCVLSTPEIQK	2	1302.66	0.0002
						IQAGQIDAVTLRGEDTYLAGQK	1	2346.22	0.0004
						YAPDDTSSSYFAVAVVK	7	1818.87	0.0002
						LFSQEGSSFQMFSSEAYGQK	3	2257	0.0001
						TAGWNVPVGYLVESGR	3	1703.86	0.0002
						DSTSELVPIATQTYEAWLGR	8	2236.1	0.0002
						ADTDGGLVFR	3	1049.51	0.0003
						SEDYELLCPNGAR	4	1465.65	0.0003
						CLAESAGDVAFVK	3	1308.64	0.0003
						VPAHAVVVR	9	946.571	0.0004
						HGLVPAAGER	8	1005.54	0.0004
alkaline phosphatase, tissue-nonspecific isozyme	XP_005617269.1, XP_005617270.1, XP_005617271.1, NP_001184066.1	58	20	8	18.69	LQNLNTNVAK	2	1113.61	0.0028
						SVGIVTTTR	5	932.529	0.0018
						GFFLLVEGGR	4	1093.59	0.0002
						LDGLNLIDIWK	3	1298.72	0.0002
						ANEGTVGVSAATQR	3	1359.67	0.0003
						DIEVIMGGGR	1	1045.52	0.0165
						TYNTNAQVPDSAGTATAYLCGVK	1	2344.1	0.0003
						DIAYQLMHNVK	1	1330.67	0.0003
mesothelin	XP_854112.1	45	7	2	10.22	AQDLDACRPPQMDVLYPK	3	2058.99	0.0005
						EAVLPLTVAEVQNLLGANLAGLK	4	2332.34	0.0002
semaphorin-7A	XP_005638673.1	73	23	10	21.17	QGDGLLICGTNAR	3	1316.65	0.0002
						YYLSCPMESR	1	1247.53	0.0003
						DCENYITLLEK	4	1339.63	0.0002
						VYLFNFPEGK	4	1212.62	0.0002
						LQDVFLLPDPNGQWR	3	1796.92	0.0002
						GYAPFSPDENSLVLFDGDEVYSTIR	2	2790.3	0.0005
						AMLVCSDVTTNK	2	1280.61	0.0003
						DPYCGWDQGR	2	1195.47	0.0003
						CLPDRQPIPTETFQVADSHPEVAQR	1	2833.38	0.0006
						WNTFLK	1	807.428	0.0008
leishmanolysin-like peptidase	XP_851508.3	81	3	2	2.57	AVAVCNLQK	1	944.511	0.0116
						SNPLQLTCR	2	1030.52	0.0046
monocyte differentiation antigen CD14	XP_848746.2	40	7	4	17.16	LSVLDLR	2	814.491	0.0081
						FPALQALVLR	3	1126.69	0.0003
						TFPALTTLDLSDNPGLGEHGLASALCPQK	1	2965.49	0.0009
						LTVASAQVPAVLVTAFLR	1	1855.09	0.0003
acid sphingomyelinase-like phosphodiesterase 3b	XP_005617767.1	51	3	3	8.99	LTQAYGVPDAGAR	1	1317.67	0.0105
						LGEAAVLGIVGR	1	1153.68	0.0002
						TTLPGVVNGANNPGIR	1	1578.85	0.0004
NKG2D ligand 1	XP_003432589.2	29	26	8	24.71	ELTLVGPMR	4	1014.55	0.0064
						NLFLSYNCQSK	3	1315.62	0.0002
						QFQGTLDSDRDVTNFLTK	2	2084.02	0.0011
						ETQKETLNDLMEELQK	4	1947.95	0.0002
						ETLNDLMEELQK	6	1461.7	0.0002
						QFQGTLDSDR	3	1165.54	0.0003
						DVTNFLTK	2	936.492	0.0029
						WTVLQPAGR	2	1026.56	0.0004
complement decay-accelerating factor	XP_005622370.1, XP_005622369.1, XP_005622371.1, XP_005622372.1	71	38	10	19.18	TYVYQQSVK	5	1114.57	0.0019
						WSKPDEFCK	4	1138.51	0.011
						WSQVAEFCNR	2	1238.55	0.0002
						SFSQQNYFPEGSVVEYECRPGYR	9	2741.22	0.0004
						SFSQQNYFPEGSVVEYECR	6	2267.98	0.0001
						DDQGEWSGPPPECR	2	1571.63	0.0014
						SDSVICLDSK	6	1065.5	0.0003
						CNEGFVKVPGK	1	1176.6	0.0003
						LLFATLKK	2	932.606	0.0004
						LLFATLK	1	804.511	0.0007
lipoprotein lipase	XP_005635791.1, XP_005635790.1	53	20	4	12.51	ITGLDPAGPNFEYAEAPSR	3	2003.96	0.0002
						LSPDDADFVDVLHTFTR	9	1946.94	0.0002
						GLGDVDQLVK	2	1042.57	0.0003
						AQQHYPVSAGYTK	6	1448.7	0.0003
EGF containing fibulin-like extracellular matrix protein 1	XP_531834.1, XP_005626175.1, XP_005626176.1	55	6	3	7.57	NPCQDPYVLTSENR	3	1634.74	0.0002
						SGNENGEFYLR	2	1284.57	0.0003
						DIDECDIVPDACK	1	1434.6	0.0003
GPI-APs identified from non-PLC treated basolateral (BL) MDCK samples using sugar analog capture enrichment. Percent sequence coverage = % Seq Cov; PLC = phospholipase C; MW = theoretical molecular weight in kDa. When more than one isoform is listed, the predicted MW of the largest isoform is given.

## Sheet: BL -PLC Replicate 2
Supplmental Table S10. Peptide List for GPI-APs identified in MDCK II cells
BL - PLC Replicate 2
Identified Protein	Accession	MW	Total Spectra	Distinct Peptides	% Seq Cov	Sequences	Spectra	Mass	Best Q-value
folate receptor beta	XP_534020.3, XP_005633610.1	31	2	2	7.34	EDCEQWWQDCR	1	1496.54	0.0002
						ILQVPLCR	1	940.553	0.0065
limbic system-associated membrane protein	XP_003434117.1, XP_005639572.1	40	9	4	15.47	INSANGLEIK	3	1057.58	0.0003
						EFEGEEEYLEILGITR	2	1925.93	0.0002
						TSQVYLIVQVPPK	1	1470.84	0.0002
						CEASAVPAPDFEWYR	3	1739.76	0.0002
CD109 antigen	XP_532205.3	162	57	24	21.31	VQITAVGDILGSSINGLASLIR	2	2196.25	0.0003
						LSESWQPR	3	1001.49	0.0021
						MTVFIQTDK	3	1081.55	0.0005
						VSEGIPIMR	3	1000.54	0.0021
						TYTWLK	1	810.428	0.0197
						SNGEFWEPGR	1	1177.52	0.0007
						VGSPFELVVSGNK	2	1331.71	0.0002
						EALNMLTWR	2	1132.57	0.0003
						SYSQSILLDLTDNK	4	1595.8	0.0002
						FEVTLQTPLYCSLNSR	1	1869.93	0.0003
						ALSEFVALMNTER	1	1479.74	0.0012
						IEFPILDDSSELQLK	2	1745.91	0.0002
						SNLIQQWLSEQSDLGVVSK	7	2130.1	0.0001
						TLILPSLPLNSVDGIYELR	4	2112.18	0.0002
						SLQDQEAFDLDVVVR	5	1732.86	0.0003
						LKELSYMVVSR	2	1323.72	0.0013
						TSLNILIKDPK	1	1240.74	0.0024
						TNIQVTVMGPSSPSPVK	2	1740.91	0.0002
						NSLGGFASTQDTIIALK	3	1734.92	0.0002
						FVEENEGYLVDFHDFSSVSNPHVR	1	2822.29	0.0142
						ELLYQR	1	820.444	0.0174
						ELSYMVVSR	1	1082.54	0.0011
						ISVTQPDSTIGIVAVDK	3	1741.95	0.0002
						IPVQLVFK	2	942.59	0.0013
ceruloplasmin	XP_005634613.1, XP_534301.2	126	48	12	16.86	MFTTAPDLVNKEDEDFQESNK	3	2457.1	0.0004
						VLPGQQYTYILDASQDHSPGEEDSNCVTR	6	3221.46	0.0003
						AGLQAFFQVQDCK	11	1453.7	0.0002
						DIFTGLIGPMK	4	1190.64	0.0003
						DIASGLIGPLIVCR	2	1425.8	0.0002
						SDVFDIFPGTYQTVEMFPR	6	2248.05	0.0002
						MYYSAVDPTK	1	1173.54	0.0003
						EFYIGSK	2	842.417	0.0061
						AAAGIEDSACIPWAYYSTVDQVK	1	2457.15	0.0015
						QQSAYVGHYR	2	1207.57	0.0052
						GKYPLSIEPVGVR	7	1413.8	0.0004
						EEHLGILGPQLR	3	1360.75	0.0009
urokinase plasminogen activator surface receptor	XP_003432622.3	40	4	2	6.68	GLDQSLQCR	2	1018.49	0.0004
						YLECVSCGSSDLSCER	2	1749.7	0.0001
glypican-1	XP_005636000.1	67	45	10	21.94	QQIMQLK	2	887.49	0.006
						VAQVPLGPECSR	5	1254.64	0.0003
						GCLANQADLDAEWR	4	1560.7	0.0003
						AFVQGLGVAGDVVR	4	1386.76	0.0002
						ALQDAFPGAFGELYTQGAK	7	1982.97	0.0002
						YLPEVMGDGLANQINNPEVEVDITKPDMTVR	6	3456.69	0.0003
						DAQDFWISLPGMLCSEK	9	1938.89	0.0002
						DLYAELR	2	878.45	0.004
						KVAQVPLGPECSR	2	1382.73	0.0004
						LVLQEKPPTGTLEK	4	1551.89	0.0003
ephrin-A1	XP_547553.1, XP_852071.1, XP_005622810.1, XP_005622811.1, XP_005622812.1, XP_005622813.1	24	2	2	18.21	LNDYLDIICPHYEDDAVADTAMER	1	2781.23	0.0003
						FTPFTLGK	1	909.496	0.0036
semaphorin-7A	XP_005638673.1	73	20	9	15.46	QGDGLLICGTNAR	3	1316.65	0.0002
						YYLSCPMESR	1	1247.53	0.0048
						WNTFLK	1	807.428	0.0133
						DCENYITLLEK	4	1339.63	0.0002
						VYLFNFPEGK	3	1212.62	0.0016
						LQDVFLLPDPNGQWR	2	1796.92	0.0002
						GDQGGESSLSVSK	1	1249.58	0.0092
						AMLVCSDVTTNK	2	1280.61	0.0002
						DPYCGWDQGR	3	1195.47	0.0002
monocyte differentiation antigen CD14	XP_848746.2	40	2	2	4.56	LSVLDLR	1	814.491	0.0101
						FPALQALVLR	1	1126.69	0.0004
NKG2D ligand 1	XP_003432589.2	29	4	2	7.84	DVTNFLTK	2	936.492	0.0086
						ETLNDLMEELQK	2	1461.7	0.0002
lipoprotein lipase	XP_005635791.1, XP_005635790.1	53	4	2	6.15	ITGLDPAGPNFEYAEAPSR	2	2003.96	0.0002
						GLGDVDQLVK	2	1042.57	0.0003
EGF containing fibulin-like extracellular matrix protein 1	XP_531834.1, XP_005626175.1, XP_005626176.1	55	24	10	24.3	GSFACQCPQGYQK	2	1415.6	0.0003
						CVCPVSSAVCR	2	1122.5	0.0014
						QTSPVSAMLVLVK	1	1371.78	0.0005
						TCQDINECETTNECR	1	1757.67	0.0087
						LNCEDIDECR	1	1208.48	0.0002
						NPCQDPYVLTSENR	3	1634.74	0.0002
						ADQVCINLR	6	1030.52	0.0005
						SGNENGEFYLR	5	1284.57	0.0002
						DIDECDIVPDACK	2	1434.6	0.0002
						FSCMCPQGYQVVR	1	1516.66	0.0004
GPI-APs identified from non-PLC treated basolateral (BL) MDCK samples using sugar analog capture enrichment. Percent sequence coverage = % Seq Cov; PLC = phospholipase C; MW = theoretical molecular weight in kDa. When more than one isoform is listed, the predicted MW of the largest isoform is given.

## Sheet: BL -PLC Replicate 3
Supplmental Table S10. Peptide List for GPI-APs identified in MDCK II cells
BL - PLC Replicate 3
Identified Protein	Accession	MW	Total Spectra	Distinct Peptides	% Seq Cov	Sequences	Spectra	Mass	Best Q-value
folate receptor beta	XP_534020.3, XP_005633610.1	31	3	2	8.5	TDLLNVCMDAK	2	1221.57	0.0002
						EDCEQWWQDCR	1	1496.54	0.0006
limbic system-associated membrane protein	XP_003434117.1, XP_005639572.1	40	14	6	20.05	INSANGLEIK	1	1057.58	0.0077
						CEASAVPAPDFEWYR	3	1739.76	0.0002
						EFEGEEEYLEILGITR	7	1925.93	0.0002
						AANEVSSADVR	1	1117.54	0.0024
						HSLEYSLR	1	1003.51	0.0004
						SGIIFAGHDK	1	1043.54	0.0007
CD109 antigen	XP_532205.3	162	66	28	24.22	TYIQLK	1	764.443	0.0027
						NNVVIIVTQK	2	1126.67	0.0004
						VSEGIPIMR	3	1000.54	0.0044
						TYTWLK	1	810.428	0.0176
						ISVTQPDSTIGIVAVDK	2	1741.95	0.0002
						EALNMLTWR	2	1132.57	0.0003
						NSLGGFASTQDTIIALK	5	1734.92	0.0002
						WLSRQRNSLGGFASTQDTIIALK	1	2561.37	0.0016
						SYSQSILLDLTDNK	3	1595.8	0.0002
						FEVTLQTPLYCSLNSR	4	1869.93	0.0002
						CFLEADPYIDIDQNVLHR	2	2160.03	0.0006
						ALSEFVALMNTER	5	1479.74	0.0002
						IEFPILDDSSELQLK	4	1745.91	0.0002
						SNLIQQWLSEQSDLGVVSK	3	2130.1	0.0002
						TLILPSLPLNSVDGIYELR	7	2112.18	0.0002
						LSFETK	1	723.38	0.0187
						MTVFIQTDK	1	1081.55	0.0002
						ELSYMVVSR	3	1082.54	0.0004
						AEQEGGMQFWVSSESK	1	1798.78	0.0002
						EDGSFSAFGNDDPSGSTWLSAFVLR	1	2661.2	0.0003
						VIHSELQGGNK	1	1180.62	0.0143
						TSLNILIKDPK	1	1240.74	0.0003
						TNIQVTVMGPSSPSPVK	2	1740.91	0.0003
						LKELSYMVVSR	1	1323.72	0.0011
						VGSPFELVVSGNKR	3	1487.81	0.0003
						IPVQLVFK	2	942.59	0.0004
						IVTLFSDFKPYK	4	1456.8	0.0003
						GDVTLTFLPLSFWGMK	1	1810.93	0.0003
ceruloplasmin	XP_005634613.1, XP_534301.2	126	95	23	33.63	EYEGAIYPDNTIGSHK	3	1792.83	0.0002
						LISVDTEHSNIYLQNGPNR	1	2169.08	0.0005
						MFTTAPDLVNKEDEDFQESNK	5	2457.1	0.0002
						ADDKVLPGQQYTYILDASQDHSPGEEDSNCVTR	1	3650.64	0.0104
						VLPGQQYTYILDASQDHSPGEEDSNCVTR	3	3221.46	0.0005
						AGLQAFFQVQDCK	8	1453.7	0.0002
						AAAGIEDSACIPWAYYSTVDQVK	8	2457.15	0.0001
						DIFTGLIGPMK	6	1190.64	0.0002
						MYSVNGYTFGSLPGLSMCAEDR	1	2397.04	0.0002
						DIASGLIGPLIVCR	6	1425.8	0.0002
						DTANLFPQTSTTLVMQPDTPGTFDVECLTTDHYTGGMK	3	4131.88	0.0005
						DLYSGLIGTLIVCR	7	1521.82	0.0002
						SDVFDIFPGTYQTVEMFPR	22	2248.05	0.0002
						MYYSAVDPTK	1	1173.54	0.0002
						EFYIGSK	2	842.417	0.0176
						GVDKEFYLFPTVFDENESLLLDENIR	5	3101.52	0.0008
						EFYLFPTVFDENESLLLDENIR	1	2702.31	0.001
						QQSAYVGHYR	3	1207.57	0.0003
						ENREEHLGILGPQLR	1	1759.93	0.001
						GKYPLSIEPVGVR	4	1413.8	0.0003
						EEHLGILGPQLR	1	1360.75	0.0003
						TESTPPSASHVAPGQTFTYEWTVPEEVGPTYKDPVCLSK	1	4235	0.0187
						MYYSAVDPTKDIFTGLIGPMK	2	2346.16	0.0003
urokinase plasminogen activator surface receptor	XP_003432622.3	40	3	2	5.88	SPTEQCVEVVTHR	2	1483.71	0.0002
						GLDQSLQCR	1	1018.49	0.0003
glypican-1	XP_005636000.1	67	62	16	32.42	QQIMQLK	2	887.49	0.0045
						VAQVPLGPECSR	2	1254.64	0.0002
						AFVQGLGVAGDVVR	7	1386.76	0.0002
						YLPEVMGDGLANQINNPEVEVDITKPDMTVR	5	3456.69	0.0002
						ALQDAFPGAFGELYTQGAK	8	1982.97	0.0002
						NLLDSMVLITDK	3	1360.73	0.0002
						GANLHLEDTLAEFWAR	3	1841.91	0.0002
						DAQDFWISLPGMLCSEK	6	1938.89	0.0002
						DILTAK	1	659.385	0.0167
						DLYAELR	4	878.45	0.005
						GCLANQADLDAEWR	9	1560.7	0.0001
						KVAQVPLGPECSR	2	1382.73	0.0003
						LVLQEKPPTGTLEK	5	1551.89	0.0003
						QADALRPFGEAPR	2	1426.73	0.0003
						AFVQGLGVAGDVVRK	1	1514.86	0.0003
						QLHPQLLLPDDYLDCLGK	2	2080.07	0.0002
ephrin-A1	XP_547553.1, XP_852071.1, XP_005622810.1, XP_005622811.1, XP_005622812.1, XP_005622813.1	24	4	2	18.21	LNDYLDIICPHYEDDAVADTAMER	3	2781.23	0.0004
						FTPFTLGK	1	909.496	0.0025
semaphorin-7A	XP_005638673.1	73	27	10	21.64	QGDGLLICGTNAR	7	1316.65	0.0002
						DCENYITLLEK	4	1339.63	0.0002
						VYLFNFPEGK	4	1212.62	0.0027
						LQDVFLLPDPNGQWR	3	1796.92	0.0002
						GYAPFSPDENSLVLFDGDEVYSTIR	2	2790.3	0.0006
						GDQGGESSLSVSK	1	1249.58	0.0009
						AMLVCSDVTTNK	2	1280.61	0.0002
						DPYCGWDQGR	2	1195.47	0.0002
						CLPDRQPIPTETFQVADSHPEVAQR	1	2833.38	0.0009
						WNTFLK	1	807.428	0.0089
monocyte differentiation antigen CD14	XP_848746.2	40	2	2	4.56	LSVLDLR	1	814.491	0.0153
						FPALQALVLR	1	1126.69	0.0004
NKG2D ligand 1	XP_003432589.2	29	8	6	21.57	ELTLVGPMR	1	1014.55	0.0175
						NLFLSYNCQSK	1	1315.62	0.003
						ETQKETLNDLMEELQK	1	1947.95	0.0025
						ETLNDLMEELQK	2	1461.7	0.0002
						QFQGTLDSDR	2	1165.54	0.0004
						WTVLQPAGR	1	1026.56	0.0003
EGF containing fibulin-like extracellular matrix protein 1	XP_531834.1, XP_005626175.1, XP_005626176.1	55	28	11	28.49	GSFACQCPQGYQK	1	1415.6	0.0025
						CVCPVSSAVCR	3	1122.5	0.0002
						ADQVCINLR	4	1030.52	0.0002
						QTSPVSAMLVLVK	4	1371.78	0.0003
						LNCEDIDECR	1	1208.48	0.0002
						NPCQDPYVLTSENR	3	1634.74	0.0002
						SGNENGEFYLR	6	1284.57	0.0002
						DIDECDIVPDACK	3	1434.6	0.0002
						SVPSDIFQIQATTIYANTINTFR	1	2599.33	0.008
						FSCMCPQGYQVVR	1	1516.66	0.0031
						CVNHYGGYLCLPK	1	1465.68	0.0003
GPI-APs identified from non-PLC treated basolateral (BL) MDCK samples using sugar analog capture enrichment. Percent sequence coverage = % Seq Cov; PLC = phospholipase C; MW = theoretical molecular weight in kDa. When more than one isoform is listed, the predicted MW of the largest isoform is given.

## Sheet: BL +PLC Replicate 1
Supplmental Table S10. Peptide List for GPI-APs identified in MDCK II cells
BL + PLC Replicate 1
Identified Protein	Accession	MW	Total Spectra	Distinct Peptides	% Seq Cov	Sequences	Spectra	Mass	Best Q-value
folate receptor beta	XP_534020.3, XP_005633610.1	31	536	13	52.91	TDLLNVCMDAK	88	1221.57	0.0002
						ACCTVSTSQELHK	91	1405.63	0.0003
						ACCTVSTSQELHKDTSR	53	1864.84	0.0002
						GWNWTSGVNK	3	1147.54	0.0008
						VRTDLLNVCMDAK	11	1476.74	0.0002
						TFEAYFPTPAALCEGIWDHSYK	138	2545.16	0.0003
						HFIQDNCLYECSPNLGPWIQEVNQSWR	44	3275.49	0.0005
						KACCTVSTSQELHK	42	1533.73	0.0002
						KACCTVSTSQELHKDTSR	4	1992.94	0.0005
						LHAQCTPWR	8	1110.54	0.0005
						ILQVPLCR	4	940.553	0.0008
						CIQMWFDPAQGNPNEEVAR	35	2203.98	0.0002
						EDCEQWWQDCR	15	1496.54	0.0002
limbic system-associated membrane protein	XP_003434117.1, XP_005639572.1	40	635	13	39.81	EFEGEEEYLEILGITR	66	1925.93	0.0001
						VDVYDEGSYTCSVQTQHEPK	202	2284	0.0001
						CEASAVPAPDFEWYR	19	1739.76	0.0002
						INSANGLEIK	21	1057.58	0.0002
						HSLEYSLR	28	1003.51	0.0004
						SGIIFAGHDK	15	1043.54	0.0005
						IQKVDVYDEGSYTCSVQTQHEPK	112	2653.23	0.0002
						VTVNYPPTITESK	63	1447.76	0.0002
						TSQVYLIVQVPPK	87	1470.84	0.0003
						CEASAVPAPDFEWYRDDTR	7	2226.96	0.0003
						AANEVSSADVR	2	1117.54	0.0002
						GTDNITVR	8	874.451	0.0003
						QGDTAILR	5	872.472	0.0003
carboxypeptidase M	XP_005625715.1	60	635	14	28.57	GQVFDQNGNPLPNVIVEVQDR	105	2337.17	0.0001
						VVIPEKSEK	63	1027.59	0.0041
						KPDCFYSNGR	38	1185.52	0.0004
						HICPYK	25	759.374	0.0005
						YVANMHGDETVGR	157	1447.65	0.0003
						GQLDSIPVSTPLCPK	22	1553.81	0.0003
						ASLIEYIK	20	935.533	0.0003
						DLEITNLINSTR	1	1387.73	0.0002
						NLWVLVVGR	97	1054.63	0.0004
						KHICPYK	29	887.469	0.0004
						KDILLPFR	4	1000.61	0.0004
						MHFMPSMNPDGFEAVR	22	1864.81	0.0003
						SLTPDDDVFQHLAHVYASR	47	2170.04	0.0002
						LPFFWNK	5	950.501	0.0009
CD59 glycoprotein	XP_533156.1, XP_005631182.1, XP_005631183.1, XP_005631184.1, XP_005631185.1, XP_005631186.1, XP_005631187.1	14	99	5	26.02	KLEYYCCQK	47	1176.53	0.0003
						YYYQCWR	2	1080.45	0.0024
						QKDCNYQYISNSFQIK	21	1977.93	0.0003
						DCNYQYISNSFQIK	28	1721.77	0.0002
						LEYYCCQK	1	1048.44	0.0171
CD109 antigen	XP_532205.3	162	1163	60	50.45	EDGSFSAFGNDDPSGSTWLSAFVLR	81	2661.2	0.0001
						SLQDQEAFDLDVVVR	166	1732.86	0.0002
						YQPNIDVQESINFLESEFNR	25	2441.15	0.0001
						SYSQSILLDLTDNK	34	1595.8	0.0002
						AEQEGGMQFWVSSESK	46	1798.78	0.0001
						QLTENLKEK	20	1101.6	0.0009
						VIHSELQGGNK	79	1180.62	0.0003
						LSESWQPR	9	1001.49	0.0012
						LSPCDLCGDDHGCSPCER	13	1905.71	0.0002
						NNVVIIVTQK	30	1126.67	0.0004
						QKSNGEFWEPGR	2	1433.67	0.0004
						DNKDDINHLNLNVCTR	33	1882.9	0.0002
						MTVFIQTDK	20	1081.55	0.0003
						VSEGIPIMR	7	1000.54	0.0005
						DDINHLNLNVCTR	6	1525.73	0.0003
						ELSYMVVSR	5	1082.54	0.0011
						SNGEFWEPGR	6	1177.52	0.0005
						TSLNILIKDPK	17	1240.74	0.0003
						TNIQVTVMGPSSPSPVK	22	1740.91	0.0003
						ISVTQPDSTIGIVAVDK	10	1741.95	0.0002
						TLSFSFPPNTVSGSER	50	1724.84	0.0003
						VGSPFELVVSGNK	10	1331.71	0.0003
						EALNMLTWR	4	1132.57	0.0009
						KQEIESVQVINYTVPQNGIFK	8	2433.29	0.0002
						NSLGGFASTQDTIIALK	22	1734.92	0.0002
						FVEENEGYLVDFHDFSSVSNPHVR	49	2822.29	0
						QNSTIFSLTPENSWAPK	1	1918.94	0.0003
						FEVTLQTPLYCSLNSR	15	1869.93	0.0003
						CFLEADPYIDIDQNVLHR	12	2160.03	0.0002
						ALSEFVALMNTER	9	1479.74	0.0003
						SYSQSILLDLTDNKLQTPLK	6	2276.23	0.0002
						IEFPILDDSSELQLK	30	1745.91	0.0002
						VSNTQDALVSIVDYYEPR	37	2068.01	0.0001
						SNLIQQWLSEQSDLGVVSK	25	2130.1	0.0002
						KYQPNIDVQESINFLESEFNR	25	2569.24	0.0001
						TLILPSLPLNSVDGIYELR	24	2112.18	0.0003
						GSFKTLILPSLPLNSVDGIYELR	1	2531.4	0.0005
						VQITAVGDILGSSINGLASLIR	36	2196.25	0.0001
						QLTENLK	3	844.465	0.0129
						NSSEYWSR	4	1027.44	0.0003
						DATEVEVIIEK	7	1244.65	0.0002
						DYIDGVYDSVEFAER	4	1776.78	0.0002
						SPVTLTAYIVTSLLGYKKYQPNIDVQESINFLESEFNR	3	4376.26	0.0012
						MPYGCGEQNMINFAPNIYVLDYLTK	7	2893.35	0.0004
						SGMALMEVNLLSGFTVPSDAIPLSETVR	21	2933.49	0.0002
						ACIIVYYIEDDGEIINDVLK	40	2297.15	0.0003
						GDVTLTFLPLSFWGMK	7	1810.93	0.0004
						YTYGKPVK	8	954.518	0.0005
						RQLTENLK	6	1000.57	0.0004
						RNNVVIIVTQK	1	1282.77	0.0027
						RMTVFIQTDK	5	1237.65	0.0003
						LKELSYMVVSR	7	1323.72	0.0004
						FLVTAPGIVR	2	1071.64	0.0005
						VGSPFELVVSGNKR	9	1487.81	0.0003
						AKEALNMLTWR	4	1331.7	0.0004
						IPVQLVFK	2	942.59	0.0005
						IVTLFSDFKPYK	9	1456.8	0.0004
						HFPETWIWLDTK	3	1571.78	0.0004
						AFFLNSVSSMAVHGMFK	1	1871.91	0.0006
						SPVTLTAYIVTSLLGYK	15	1825.02	0.0002
pantetheinase precursor	NP_001003372.1	57	357	19	39.11	IYEKDQTLK	42	1136.61	0.001
						AFHYDMK	19	910.401	0.0008
						MTGSGIYAPDSPR	9	1350.62	0.0003
						FGYTPVQER	9	1095.53	0.0005
						YQYNTDVVFDSQGK	28	1662.75	0.0002
						DNSIYVVANIGDK	37	1406.7	0.0002
						DTFIAAVYEHAVK	4	1462.75	0.0003
						TDEVYALGAFDGLHVVEGR	19	2047	0.0002
						YYLQICTLLK	16	1256.68	0.0005
						RTDEVYALGAFDGLHVVEGR	81	2203.1	0
						ETIYPYLEDIPDPGVNWIPCNNPK	20	2786.33	0.0001
						TAHVHTCGGAVETASTR	31	1696.8	0.0002
						LCCHLSYK	2	965.446	0.0004
						RMTGSGIYAPDSPR	1	1506.72	0.0155
						KLCCHLSYK	19	1093.54	0.0003
						RFGYTPVQER	4	1251.64	0.0004
						HNLFMGENQFNVPK	11	1673.8	0.0002
						KPEIVTFDTIFGR	3	1521.82	0.0002
						PLSGPLLTVTLFGR	2	1469.86	0.0003
ADP-ribosyl cyclase 2	XP_545938.2	35	141	12	50.64	CAEHVALLNPEQGEK	2	1636.79	0.0002
						QMGFQYSCINDHLPVK	10	1878.88	0.0003
						MGDFLSWCR	10	1113.47	0.0004
						SLFWENNHLLVTSYAENAR	31	2263.1	0.0002
						GFFADFEIPYFQKDK	6	1850.89	0.0004
						VVLDKDPCSVFPSDYDLFINLSR	7	2641.31	0.0002
						GFFADFEIPYFQK	21	1607.77	0.0003
						QENASELDYQSCPTSEDCENNPVDSFWK	5	3234.3	0.0006
						DPCSVFPSDYDLFINLSR	1	2086.97	0.0002
						CVDHSTHPDCALK	37	1424.62	0.0003
						HLQSIILGR	9	1035.62	0.0004
						FVPLCSVLYGR	2	1252.66	0.0006
ceruloplasmin	XP_005634613.1, XP_534301.2	126	510	33	40.4	SDVFDIFPGTYQTVEMFPR	34	2248.05	0.0001
						EFYLFPTVFDENESLLLDENIR	31	2702.31	0.0003
						DLYSGLIGTLIVCR	29	1521.82	0.0001
						TYCSEPEKVDKDDEDFQESNR	17	2533.06	0.0003
						KEYEGAIYPDNTIGSHK	41	1920.92	0.0001
						MYYSAVDPTK	7	1173.54	0.0002
						EYEGAIYPDNTIGSHK	7	1792.83	0.0003
						MFTTAPDLVNK	2	1235.62	0.0009
						LISVDTEHSNIYLQNGPNR	23	2169.08	0.0001
						MFTTAPDLVNKEDEDFQESNK	37	2457.1	0.0001
						ALYLQYTNETFK	1	1489.75	0.0011
						ADDKVLPGQQYTYILDASQDHSPGEEDSNCVTR	14	3650.64	0.0002
						VLPGQQYTYILDASQDHSPGEEDSNCVTR	3	3221.46	0.0004
						TESTPPSASHVAPGQTFTYEWTVPEEVGPTYK	3	3492.64	0.0004
						AGLQAFFQVQDCK	22	1453.7	0.0003
						TESTPPSASHVAPGQTFTYEWTVPEEVGPTYKDPVCLSK	8	4235	0.0005
						MYSVNGYTFGSLPGLSMCAEDR	12	2397.04	0.0002
						AAAGIEDSACIPWAYYSTVDQVK	20	2457.15	0.0001
						DIFTGLIGPMK	7	1190.64	0.0004
						RDTANLFPQTSTTLVMQPDTPGTFDVECLTTDHYTGGMK	5	4287.98	0.0019
						DIASGLIGPLIVCR	14	1425.8	0.0003
						DTANLFPQTSTTLVMQPDTPGTFDVECLTTDHYTGGMK	19	4131.88	0.0004
						MYYSAVDPTKDIFTGLIGPMK	6	2346.16	0.0002
						GVDKEFYLFPTVFDENESLLLDENIR	60	3101.52	0.0003
						EFYIGSK	1	842.417	0.0199
						QQSAYVGHYR	11	1207.57	0.0004
						IYHSHIDAPK	30	1179.6	0.0004
						RYMDSTFR	2	1074.49	0.0004
						KLISVDTEHSNIYLQNGPNR	8	2297.18	0.0001
						GKYPLSIEPVGVR	5	1413.8	0.0004
						ENREEHLGILGPQLR	21	1759.93	0.0003
						EEHLGILGPQLR	5	1360.75	0.0004
						MHSINGFMYGNQPGLNMCR	5	2168.94	0.0004
deoxyribonuclease I-like 1	XP_005642080.1	34	163	11	40.86	ELNALYDVFLDVSQR	63	1780.9	0.0002
						DMILLGDFNADCASLNK	22	1838.85	0.0002
						ICAFNAQR	7	921.449	0.0028
						WVIADGEDTTVR	7	1360.66	0.0003
						TQVLDSYVYEDKDDLFAR	38	2176.03	0.0001
						EPFVAQFTFPSK	7	1396.7	0.0004
						DMILLGDFNADCASLNKK	5	1966.95	0.0003
						FDNSGFYSFLSSPLLGR	3	1905.93	0.0003
						TQVLDSYVYEDK	4	1458.69	0.0002
						RLAELALR	2	940.582	0.0004
						CQSLLSSAAAFNFPR	5	1610.79	0.0003
hyaluronidase-2	XP_541876.2, XP_005632567.1, XP_005632568.1, XP_005632569.1, XP_005632570.1	53	161	11	26.48	QAQYEFEFAAR	22	1358.63	0.0002
						HPDWPADR	35	992.446	0.0004
						CQCYLGWGGEQCQWDHTR	13	2168.86	0.0002
						QFMLETLR	6	1036.54	0.0015
						PFVVAWDVPTQDCGPR	10	1785.85	0.0003
						SQEPAGLAVIDWEDWR	19	1870.88	0.0001
						SQEPAGLAVIDWEDWRPVWVR	11	2508.26	0.0003
						CPDVEVSR	12	903.412	0.0003
						MLQEHVEHYIR	25	1453.71	0.0003
						LKVPLDLK	3	924.601	0.0005
						DPSANTFLHLSASSFR	5	1748.85	0.0002
folate receptor alpha	XP_005633611.1, XP_851993.1	29	54	3	16.27	CIQMWFDPAQGNPNEEVAR	35	2203.98	0.0002
						EDCEQWWQDCR	15	1496.54	0.0002
						TELLNVCMDAK	4	1235.59	0.0003
urokinase plasminogen activator surface receptor	XP_003432622.3	40	53	7	29.14	SPTEQCVEVVTHR	23	1483.71	0.0002
						YLECVSCGSSDLSCER	3	1749.7	0.0001
						GPMNQCLDATGTNGLGNPSYTVR	8	2365.08	0.0001
						IWEDGDELEVVER	4	1587.74	0.0002
						GLDQSLQCR	4	1018.49	0.0002
						CQVEECTPGQDLCR	5	1579.64	0.0002
						IITLTEAVCGTNLCNKPTSGR	6	2190.11	0.0002
glypican-1	XP_005636000.1	67	256	17	34.84	DAQDFWISLPGMLCSEK	33	1938.89	0.0002
						CWNGMAK	2	808.336	0.0057
						QQIMQLK	5	887.49	0.0012
						VAQVPLGPECSR	7	1254.64	0.0004
						LVLQEKPPTGTLEK	24	1551.89	0.0003
						DLYAELR	3	878.45	0.0076
						GCLANQADLDAEWR	59	1560.7	0.0002
						AFVQGLGVAGDVVR	28	1386.76	0.0003
						YLPEVMGDGLANQINNPEVEVDITKPDMTVR	27	3456.69	0
						ALQDAFPGAFGELYTQGAK	16	1982.97	0.0003
						NLLDSMVLITDK	7	1360.73	0.0002
						GANLHLEDTLAEFWAR	20	1841.91	0.0002
						KVAQVPLGPECSR	7	1382.73	0.0003
						LAYCAHCLGVPGAR	2	1429.7	0.0003
						QADALRPFGEAPR	6	1426.73	0.0004
						AFVQGLGVAGDVVRK	4	1514.86	0.0004
						QLHPQLLLPDDYLDCLGK	6	2080.07	0.0002
dipeptidase 1	XP_536748.3	50	64	16	47.35	RQWTEAEVR	7	1173.59	0.0004
						GESQGLSPFGQR	1	1261.61	0.0005
						TLEQIDVIHR	4	1222.67	0.0004
						VSDHTQTPEEEPISLDKLQDSCR	5	2626.22	0.0002
						GVLANNLLR	5	968.577	0.0005
						LPLGLEDVSK	1	1069.6	0.0007
						VAGAGAVGFGGDFDGVSR	4	1637.78	0.0002
						EATLSQVADHLDHIK	6	1675.85	0.0003
						IASLVGVEGGHSIDSSLGVLR	6	2065.12	0.0002
						AGFVGGQFWSAYTPCDTQNK	5	2175.97	0.0002
						VFEAVER	2	848.439	0.0034
						VSDHTQTPEEEPISLDK	3	1923.91	0.0002
						LPLGLEDVSKYPDLVAELLR	7	2239.25	0.0005
						TLYHLGMR	2	989.512	0.0012
						GTPVIDGHNDLPWQLLTR	5	2031.05	0.0002
						YMTLTHSCNTPWADNWLVDTGEDKGESQGLSPFGQR	1	4039.81	0.0076
glypican-4	XP_549265.2	62	66	14	34.71	SISEGAFSAR	10	1023.5	0.0003
						TFAQGLAVAR	1	1032.57	0.0011
						YTEQLKPFGDVPR	7	1548.79	0.0004
						SLNDMFVK	3	952.469	0.0003
						FWSSLPSNVCSDER	4	1625.71	0.0003
						YLFAVTGNGLANQGNNPEVQVDTSKPDILILR	14	3455.8	0.0003
						LEGPFNIESVMDPIDVK	4	1901.94	0.0001
						MAAGNGNEDDCWNGK	9	1580.6	0.0001
						ICPQGYTCCSQEMEEK	2	1847.72	0.0002
						ISDAIMNMQENSVQVSQK	2	2020.96	0.0001
						FDEFFK	1	831.38	0.0076
						KFWSSLPSNVCSDER	2	1753.81	0.0002
						VSVVNPTAQCTHALLK	5	1679.9	0.0004
						SVVSEQCNHLQAIFASR	2	1887.93	0.0002
ephrin-A1	XP_547553.1, XP_852071.1, XP_005622810.1, XP_005622811.1, XP_005622812.1, XP_005622813.1	24	51	5	40.16	WQCNQPSAR	11	1088.48	0.001
						EGHSYYYISK	2	1245.57	0.0009
						FTPFTLGK	4	909.496	0.0013
						YTLYLVEHEQYQLCQPQSK	6	2369.14	0.0002
						LNDYLDIICPHYEDDAVADTAMER	28	2781.23	0.0002
Melanotransferrin	XP_005639711.1	87	170	27	42.18	HSTVLENTDGR	6	1227.58	0.0004
						EYLHAVK	3	858.46	0.0055
						GLLCDPNR	3	886.433	0.0156
						CGDMAVAFSR	9	1055.45	0.0002
						AQDLFGDDDNKNGFR	2	1710.76	0.0004
						YYDYSGAFR	5	1140.49	0.0003
						IQAGQIDAVTLR	4	1283.72	0.0003
						CLAEGAGDVAFVK	6	1278.63	0.0002
						SQDFALLCR	9	1051.51	0.0002
						AVSDYFGGSCVPGAAETGHADSLCR	7	2469.07	0.0002
						MYDSSNYHGQDLLFK	10	1816.81	0.0002
						LSVMGCDVLK	8	1063.54	0.0002
						IQAGQIDAVTLRGEDTYLAGQK	2	2346.22	0.0004
						WCVLSTPEIQK	5	1302.66	0.0004
						LFSQEGSSFQMFSSEAYGQK	7	2257	0.0002
						TAGWNVPVGYLVESGR	4	1703.86	0.0003
						DSTSELVPIATQTYEAWLGR	13	2236.1	0.0002
						ADVTEWR	6	875.414	0.0003
						AQDLFGDDDNK	4	1236.53	0.0002
						ADTDGGLVFR	6	1049.51	0.0002
						SEDYELLCPNGAR	5	1465.65	0.0002
						CLAESAGDVAFVK	3	1308.64	0.0002
						YAPDDTSSSYFAVAVVK	7	1818.87	0.0002
						VPAHAVVVR	8	946.571	0.0004
						HGLVPAAGER	8	1005.54	0.0004
						LKPEIQCVSAESPQHCMER	14	2184.01	0.0002
						HTTVFDNTNGHNSEPWAAGLR	6	2323.07	0.0002
alkaline phosphatase, tissue-nonspecific isozyme	XP_005617269.1, XP_005617270.1, XP_005617271.1, NP_001184066.1	58	61	16	40.25	LQNLNTNVAK	2	1113.61	0.0011
						SVGIVTTTR	12	932.529	0.0011
						QALHEAVEMDR	4	1297.61	0.0004
						HETHGGEDVAVFAK	1	1495.71	0.0004
						DIAYQLMHNVK	6	1330.67	0.0003
						LEMDKFPYVALSK	2	1539.8	0.0004
						GNSIFGLAPMVSDTDK	2	1650.79	0.0002
						GFFLLVEGGR	9	1093.59	0.0004
						NVIMFLGDGMGVSTVTATR	2	1967.98	0.0002
						LDGLNLIDIWK	3	1298.72	0.0003
						ANEGTVGVSAATQR	5	1359.67	0.0002
						DIEVIMGGGR	4	1045.52	0.0002
						TYNTNAQVPDSAGTATAYLCGVK	4	2344.1	0.0002
						DWYSDNEMPPEALSQGCK	1	2068.85	0.0002
						VNHATPSAAYAHSADR	2	1666.78	0.0004
						KYMFPK	2	812.426	0.0006
major prion protein precursor	NP_001013441.1	28	28	4	20.62	PLIHFGNDYEDR	13	1474.68	0.0003
						YPEQVYYRPVDQYSNQNNFVR	7	2678.25	0.0003
						ESEAYYQR	3	1044.45	0.0024
						VVEQMCVTQYQK	5	1454.69	0.0002
mesothelin	XP_854112.1	45	32	7	25.44	AQDLDACRPPQMDVLYPK	9	2058.99	0.0003
						GGIPNGYLVMDLSFR	1	1637.82	0.0107
						VNMVPFTYQQLDVFK	4	1827.92	0.0004
						VDAQVAALIACYVAGGGQLDK	6	2061.06	0.0001
						EAVLPLTVAEVQNLLGANLAGLK	8	2332.34	0.0002
						VNMVPFTYQQLDVFKR	3	1984.02	0.0007
						EAVLPLTVAEVQNLLGANLAGLKAEQGNSPVR	1	3270.79	0.0006
semaphorin-7A	XP_005638673.1	73	77	17	32.87	CVSIYSSQASR	2	1199.56	0.0011
						AMLVCSDVTTNK	3	1280.61	0.0002
						QGDGLLICGTNAR	5	1316.65	0.0002
						QPIPTETFQVADSHPEVAQR	3	2249.11	0.0003
						WNTFLK	3	807.428	0.0076
						MQASSGETFHVLYLTTDR	6	2054.97	0.0001
						VYLFNFPEGK	3	1212.62	0.0009
						LQDVFLLPDPNGQWR	5	1796.92	0.0003
						GYAPFSPDENSLVLFDGDEVYSTIR	11	2790.3	0.0001
						GDQGGESSLSVSK	3	1249.58	0.0003
						DPYCGWDQGR	3	1195.47	0.0002
						DCENYITLLEK	4	1339.63	0.0002
						ECPNPKPDKAPLQK	11	1563.81	0.0005
						HATYSWR	2	919.43	0.0007
						SMLQSIHPAEPHK	4	1473.74	0.0003
						GYHMSLPNPR	2	1170.56	0.0006
						CLPDRQPIPTETFQVADSHPEVAQR	7	2833.38	0.0002
leishmanolysin-like peptidase	XP_851508.3	81	59	14	22.64	AVAVCNLQK	9	944.511	0.0041
						LLENEAMTGSHTQNR	12	1699.79	0.0002
						GMGCDFVR	2	883.368	0.0085
						SNPLQLTCR	4	1030.52	0.0046
						SIDELLPEKR	4	1198.66	0.0004
						WSCVAVGVQDQEGVR	2	1631.77	0.0003
						CSHENIISYAAYCQQEAK	3	2056.9	0.0002
						ILENQPDLFK	7	1215.65	0.0002
						QMLSPFCDTLR	2	1309.62	0.0007
						LFPQAISYLEK	2	1307.71	0.0055
						ITLALMEDTGWYK	5	1539.76	0.0002
						YGPHSVCLIQK	3	1243.64	0.0004
						CGPVIVPEEHLQR	2	1475.76	0.0004
						RPAGTILLSR	2	1082.66	0.0005
monocyte differentiation antigen CD14	XP_848746.2	40	21	9	33.78	LSVLDLR	2	814.491	0.0084
						QYADMVR	2	881.407	0.0003
						HLDLSHNSLR	4	1190.62	0.0004
						WLKPGLK	2	840.522	0.012
						VLNIAQAHSLAFSCAR	1	1699.88	0.0003
						NAGMHTPNGVCAAMAVAGVQPR	1	2151.01	0.001
						FPALQALVLR	4	1126.69	0.0004
						TFPALTTLDLSDNPGLGEHGLASALCPQK	1	2965.49	0.0005
						LTVASAQVPAVLVTAFLR	4	1855.09	0.0003
protein APCDD1	XP_537333.2	59	28	15	40.78	PSSYQPPLQNAK	1	1328.67	0.0035
						SGPEFITR	2	905.461	0.0057
						AYQFYYGGNR	2	1237.55	0.004
						GGTEADYQLHNVQVVCHTEAVAER	1	2625.22	0.0002
						CTSPTYTLVIR	1	1252.65	0.0009
						ATSYQMPLVQCASSVPR	2	1836.89	0.0007
						VMGGTEFVFK	1	1113.55	0.0006
						LVEELFLGDIHTDASQR	4	1941.98	0.0003
						AEDFSENYR	3	1129.47	0.0005
						MFYRPSSYQPPLQNAK	1	1925.95	0.0004
						YLLFNGQRPSDGSSPDRPEK	2	2262.1	0.0008
						CEVRPEVLFLTR	1	1460.78	0.0007
						ITVQMPPAIEGHWVSTGCEVR	2	2309.13	0.0007
						AVNFAMHELQLIR	2	1540.82	0.0003
						TCPGFVPAGGPWLQDVPYDLWR	3	2473.19	0.0004
acid sphingomyelinase-like phosphodiesterase 3b	XP_005617767.1	51	19	12	37.94	TTLPGVVNGANNPGIR	1	1578.85	0.0004
						LGEAAVLGIVGR	2	1153.68	0.0003
						EIEPEPDFILWTGDDTPHVPNER	4	2705.26	0.0003
						MFYDDAGAPISVMFLTPGVTPWK	1	2542.23	0.0003
						LTQAYGVPDAGAR	2	1317.67	0.0047
						ESFNAEYLK	2	1099.52	0.0003
						YYVYNSVSYDPSACEQACR	1	2216.91	0.0002
						EVAFDAYAACLR	2	1327.62	0.0002
						SMHAALGR	1	841.423	0.0091
						LPGLSGAGR	1	826.466	0.0012
						VYAALGNHDFHPK	1	1467.73	0.0004
						EMVYIVGHVPPGFFEK	1	1847.93	0.0008
bone marrow stromal antigen 2 isoform 2	XP_865603.1	21	13	4	21.28	AWGQEQLTR	2	1087.54	0.0095
						TVVTLSASLVK	5	1116.68	0.0007
						LQGEIETLK	2	1029.57	0.0003
						QQLQAALEEVK	4	1255.68	0.0002
Ly6/PLAUR domain-containing protein 6B	XP_005632045.1	18	5	2	16.98	WAEDKWCPQNTR	4	1532.68	0.0003
						CFTCENAGDNYNCNR	1	1722.62	0.0002
growth arrest-specific protein 1	XP_849279.1	35	4	2	5.25	CNLALGR	2	745.39	0.0151
						TVIEDMLAVPK	2	1214.66	0.0002
matrix metalloproteinase-17	XP_852332.3	72	4	3	6.94	CSTDFDAVAQIR	1	1324.61	0.0002
						VLDSELEVAPGYPQSTAR	1	1930.96	0.0002
						GLPLQLDSVDAVYER	2	1673.86	0.0002
prostasin	XP_005621300.1, XP_005621299.1	36	10	4	27.25	LGAHQLDSYTPEAEVR	4	1784.87	0.0002
						QLQQLEVPLISR	4	1422.82	0.0004
						ETCNCLYNINAKPEEPHFIQQDMVCAGYVR	1	3484.57	0.0006
						TVAQVISHTSYQQEGSQGDIALLQLSSPVTFSR	1	3546.8	0.0006
NKG2D ligand 1	XP_003432589.2	29	191	13	43.14	YTSASWK	11	841.397	0.0084
						QFQGTLDSDR	14	1165.54	0.0002
						WTVLQPAGR	6	1026.56	0.0004
						DVTNFLTK	4	936.492	0.0051
						ELTLVGPMR	9	1014.55	0.0016
						NLFLSYNCQSK	19	1315.62	0.0003
						QFQGTLDSDRDVTNFLTK	8	2084.02	0.0002
						ETQKETLNDLMEELQK	77	1947.95	0.0001
						FAFNGQITHLFDSENGK	19	1923.91	0.0002
						ETLNDLMEELQK	18	1461.7	0.0002
						LETTVPQSR	1	1029.55	0.0003
						RNLFLSYNCQSK	4	1471.72	0.0002
						SWMEYIMNHWDEK	1	1767.74	0.0005
complement decay-accelerating factor	XP_005622370.1, XP_005622369.1, XP_005622371.1, XP_005622372.1	71	68	14	19.39	WSKPDEFCK	12	1138.51	0.0004
						VPGKSDSVICLDSK	2	1446.74	0.0002
						SDSVICLDSK	10	1065.5	0.0003
						WSQVAEFCNR	3	1238.55	0.0005
						KSFSQQNYFPEGSVVEYECR	1	2396.07	0.0016
						SFSQQNYFPEGSVVEYECRPGYR	10	2741.22	0.0003
						LLFATLK	2	804.511	0.0103
						CNEGFVK	1	795.359	0.0037
						TYVYQQSVK	5	1114.57	0.0003
						DDQGEWSGPPPECR	7	1571.63	0.0002
						SFSQQNYFPEGSVVEYECR	6	2267.98	0.0001
						WSKPDEFCKK	4	1266.61	0.0004
						CNEGFVKVPGK	3	1176.6	0.0004
						LLFATLKK	2	932.606	0.0009
lipoprotein lipase	XP_005635791.1, XP_005635790.1	53	8	4	12.51	ITGLDPAGPNFEYAEAPSR	2	2003.96	0.0002
						LSPDDADFVDVLHTFTR	3	1946.94	0.0003
						GLGDVDQLVK	2	1042.57	0.0002
						AQQHYPVSAGYTK	1	1448.7	0.0004
EGF containing fibulin-like extracellular matrix protein 1	XP_531834.1, XP_005626175.1, XP_005626176.1	55	32	10	27.49	GSFACQCPQGYQK	3	1415.6	0.0004
						IQCATGYEQSEHNVCQDIDECTAGTHNCR	7	3224.3	0.0003
						FSCMCPQGYQVVR	2	1516.66	0.0004
						QTSPVSAMLVLVK	3	1371.78	0.0007
						LNCEDIDECR	1	1208.48	0.0003
						NPCQDPYVLTSENR	3	1634.74	0.0002
						ADQVCINLR	4	1030.52	0.0003
						SGNENGEFYLR	5	1284.57	0.0002
						DIDECDIVPDACK	3	1434.6	0.0002
						CVNHYGGYLCLPK	1	1465.68	0.0003
GPI-APs identified from PLC treated basolateral (BL) MDCK samples using sugar analog capture enrichment. Percent sequence coverage = % Seq Cov; PLC = phospholipase C; MW = theoretical molecular weight in kDa. When more than one isoform is listed, the predicted MW of the largest isoform is given.

[truncated: 2 more sheets: BL +PLC Replicate 2, BL +PLC Replicate 3]
