# Supplementary material for: Proteomic identification of mammalian cell surface derived glycosylphosphatidylinositol-anchored proteins through selective glycan enrichment
Source: Proteomics. 2014 Nov 12;14(21-22):2471–84. doi: 10.1002/pmic.201400148 (PMC4260145; doi:10.1002/pmic.201400148)
Supplement: Supplementary file 11 [file pmic0014-2471-SD11.xlsx]

## Sheet: Table S11
Supplemental Table S11. Summary of all identified GPI-APs
No.	Identified Proteins	UniProtKB/NCBI Accession	MWa	HeLa	ARPE-19	MDCK
1	CD109 antigen	Q6YHK3, XP_532205.3	162	+	+	+
2	Folate receptor alpha	P15328, XP_005633611.1, XP_851993.1	30	+		+
3	Alkaline phosphatase, tissue-nonspecific isozyme	P05186, XP_005617269.1, XP_005617270.1, XP_005617271.1, NP_001184066.1	57	+		+
4	Complement decay-accelerating factor	P08174, XP_005622370.1, XP_005622369.1, XP_005622371.1, XP_005622372.1	41	+	+	+
5	Glypican-1	P35052, XP_005636000.1	62	+	+	+
6	Melanotransferrin	P08582, XP_005639711.1	80	+	+	+
7	Urokinase plasminogen activator surface receptor	Q03405, XP_003432622.3	37	+	+	+
8	CD59 glycoprotein	P13987, XP_533156.1, XP_005631182.1, XP_005631183.1, XP_005631184.1, XP_005631185.1, XP_005631186.1, XP_005631187.1	14	+	+	+
9	Carboxypeptidase M	P14384, XP_005625715.1	51	+	+	+
10	Glypican-5	P78333	64	+
11	5'-nucleotidase	P21589	63	+	+
12	Lymphocyte function-associated antigen 3	P19256	28	+	+
13	Cadherin-13	P55290	78	+
14	Mesothelin	Q13421, XP_854112.1	69	+		+
15	NKG2D ligand 3	Q9BZM4	28	+	+
16	Growth arrest-specific protein 1	P54826, XP_849279.1	36	+		+
17	Testisin	Q9Y6M0	35	+
18	NKG2D ligand 2	Q9BZM5	27	+
19	Major prion protein	P04156, NP_001013441.1	28	+	+	+
20	Ephrin-A1	P20827, XP_547553.1, XP_852071.1, XP_005622810.1, XP_005622811.1, XP_005622812.1, XP_005622813.1	24	+		+
21	Reticulon-4 receptor-like 2	Q86UN3	46	+	+
22	Ly6/PLAUR domain-containing protein 3	O95274	36	+
23	Reticulon-4 receptor	Q9BZR6	51	+
24	Laminin subunit alpha-4	Q16363	203	+	+
25	Voltage-gated Ca2+ channel subunit α-2/δ-1	P54289	125	+	+
26	Fibulin-1	P23142	77	+
27	Fibulin-3	Q12805, XP_531834.1, XP_005626175.1, XP_005626176.1	55	+	+	+
28	Neuronal growth regulator 1	Q7Z3B1	39	+	+
29	Glypican-4	O75487, XP_549265.2	62	+	+	+
30	Ly6/PLAUR domain-containing protein 6B	Q8NI32, XP_005632045.1	21	+		+
31	Hyaluronidase-2	Q12891, XP_541876.2, XP_005632567.1, XP_005632568.1, XP_005632569.1, XP_005632570.1	54	+		+
32	Intercellular adhesion molecule 5	Q9UMF0	97	+
33	Deoxyribonuclease-1-like 1	P49184, XP_005642080.1	34	+	+	+
34	Semaphorin-7A	O75326	75		+	+
35	Neurotrimin	Q9P121	38		+
36	DBH-like monooxygenase protein 1	Q6UVY6	70		+
37	Reversion-inducing cysteine-rich protein with Kazal motifs	O95980, XP_005626418.1, XP_005626417.1, NP_001002985.1, XP_005626419.1	106		+	+
38	GDNF family receptor alpha-1	P56159	51		+
39	CD44 antigen	P16070	82		+
40	Netrin-G1	Q9Y2I2	61		+
41	Ceruloplasmin	P00450, XP_005634613.1, XP_534301.2	122		+	+
42	Glypican-6	Q9Y625	63		+
43	Acid sphingomyelinase-like phosphodiesterase 3b	Q92485, XP_005617767.1	51		+	+
44	Contactin-3	Q9P232	113		+
45	limbic system-associated membrane protein	XP_003434117.1, XP_005639572.1	40			+
46	folate receptor beta	XP_534020.3, XP_005633610.1	31			+
47	pantetheinase precursor	NP_001003372.1	57			+
48	ADP-ribosyl cyclase 2	XP_545938.2	35			+
49	dipeptidase 1	XP_536748.3	50			+
50	leishmanolysin-like peptidase	XP_851508.3	81			+
51	monocyte differentiation antigen CD14	XP_848746.2	40			+
52	protein APCDD1	XP_537333.2	59			+
53	bone marrow stromal antigen 2 isoform 2	XP_865603.1	21			+
54	prostasin	XP_005621300.1, XP_005621299.1	36			+
55	NKG2D ligand 1	XP_003432589.2	29			+
56	lipoprotein lipase	XP_005635791.1, XP_005635790.1	53			+
57	matrix metalloproteinase-17	XP_852332.3	72			+
58	pantetheinase-like	XP_005615740.1	44			+
59	MAM domain-containing glycosylphosphatidylinositol anchor protein 1	XP_532128.3	106			+
60	trehalase	XP_005619766.1	66			+
Table of all identified GPI-APs in this study, comparing across cell lines. Note that HeLa and ARPE-19 are human cell lines while MDCK is a canine cell line.
aTheoretical molecular weight of precursor protein in kDa.

## Sheet: Sheet1
				Sugar Analog		Lectin Capture		Summary			Predicted Glycosylation
				Avg % Seq Cov		Avg % Seq Cov
				(Avg Pep1)		(Avg Pep1)		SAE	LE
No.	Identified Proteins	Accession	MW2	-PLC	+PLC	-PLC	+PLC	+PLC	+PLC	Nglyc	Oglyc	Other
1	CD109 antigen	Q6YHK3	162	3.2 (4)	13 (16)	3.6 (4)	16.1 (17)	3/3	3/3	7-8
2	Folate receptor alpha	P15328	30	4.3 (1)	35.3 (8)	7.1 (1)	27.8 (6)	3/3	3/3	3
3	Alkaline phosphatase, tissue-nonspecific isozyme	P05186	57	6.3 (2)	28.9 (12)	11.5 (4)	39.6 (16)	3/3	3/3	5
4	Complement decay-accelerating factor	P08174	41	4.5 (1)	23.8 (8)	5.5 (1)	28.9 (9)	3/3	3/3	1	yes
5	Glypican-1	P35052	62	14.6 (6)	22.5 (9)	0	0	3/3	0/3	2		4 HS
6	Melanotransferrin	P08582	80	0	13.6 (8)	1 (1)	6.3 (5)	3/3	3/3	2-3
7	Urokinase plasminogen activator surface receptor	Q03405	37	4.9 (1)	19.7 (4)	3.3 (1)	16.6 (4)	3/3	3/3	3-5
8	CD59 glycoprotein	P13987	14	0	14.6 (2)	12.0 (1)	19.3 (3)	2/3	3/3	3	2
9	Carboxypeptidase M	P14384	51	0	5.2 (2)	0	2.8 (1)	2/3	1/3	5
10	Glypican-5	P78333	64	2.9 (1)	3.5 (2)	0	0	2/3	0/3	3		5 HS
11	5'-nucleotidase	P21589	63	0	3.7 (2)	6.2 (2)	7.9 (3)	2/3	1/3	4
12	Lymphocyte function-associated antigen 3	P19256	28	0	2.4 (1)	0	6.0 (2)	1/3	2/3	6
13	Cadherin-13	P55290	78	0	4.2 (3)	0	5.1 (3)	3/3	3/3	2-8
14	Mesothelin	Q13421	69	4.4 (3)	6.4 (3)	0	1.8 (1)	3/3	1/3	4
15	NKG2D ligand 3	Q9BZM4	28	0	9.8 (2)	0	0	3/3	0/3	1
16	Growth arrest-specific protein 1	P54826	36	0	7.3 (2)	0	0	2/3	0/3	1
17	Testisin	Q9Y6M0	35	0	5.6 (1)	0	0	2/3	0/3	3
18	NKG2D ligand 2	Q9BZM5	27	2.7 (1)	7.0 (2)	0	2.4 (1)	2/3	1/3	2
19	Major prion protein	P04156	28	0	5.0 (1)	0	0	2/3	0/3	2
20	Ephrin-A1	P20827	24	0	0	0	6.7 (1)	0/3	2/3	1
21	Reticulon-4 receptor-like 2	Q86UN3	46	0	0	0	4.3 (2)	0/3	2/3	1
22	Ly6/PLAUR domain-containing protein 3	O95274	36	0	0	2.0 (1)	6.8 (2)	0/3	2/3	4
23	Reticulon-4 receptor	Q9BZR6	51	0	0	2.5 (1)	4.9 (1)	0/3	2/3	2
24	Laminin subunit alpha-43	Q16363	203	12.1 (17)	5.2 (7)	0	0.5 (1)	3/3	1/3	1-19
25	Voltage-gated Ca2+ channel subunit α-2/δ-14	P54289	125	0	3.8 (4)	0	3.1 (3)	3/3	2/3	16
26	Fibulin-13	P23142	77	9.7 (5)	6.5 (3)	3.9 (2)	2.4 (1)	3/3	1/3	3
27	Fibulin-33	Q12805	55	7.1 (3)	0	3.5 (1)	4.6 (2)	0/3	2/3	1
28	Neuronal growth regulator 1	Q7Z3B1	39	0	0	0	12.3 (3)	0/3	3/3	6
29	Glypican-4	O75487	62	0	2.0 (1)	0	0	1/3	0/3	1		3 HS
30	Ly6/PLAUR domain-containing protein 6B	Q8NI32	21	0	4.9 (1)	0	0	1/3	0/3	0
31	Hyaluronidase-2	Q12891	54	0	0	0	2.3 (1)	0/3	1/3	3
32	Intercellular adhesion molecule 53	Q9UMF0	97	0	1.1 (1)	0	0	1/3	0/3	14
33	Deoxyribonuclease-1-like 13	P49184	34	0	3.9 (1)	0	0	1/3	0/3	1

## Sheet: Sheet2
						Sugar Analog						Lectin Capture				Summary			Predicted Glycosylation
				Replicate 1		Replicate 2		Replicate 3		Replicate 1		Replicate 2		Replicate 3		SAE	LE
No.	Identified Proteins	Accession	MW1	-PLC	+PLC	-PLC	+PLC	-PLC	+PLC	-PLC	+PLC	-PLC	+PLC	-PLC	+PLC	+PLC	+PLC	Nglyc	Oglyc	Other
1	CD109 antigen	Q6YHK3	162	3	42	2	12	7	12	0	20	0	16	13	26	3/3	3/3	7-8
2	Folate receptor alpha	P15328	30	3	35	0	25	0	30	0	14	0	14	8	12	3/3	3/3	3
3	Alkaline phosphatase, tissue-nonspecific isozyme	P05186	57	0	27	2	13	5	13	0	25	0	30	20	41	3/3	3/3	5
4	Complement decay-accelerating factor	P08174	41	0	23	3	14	0	7	0	12	0	7	5	16	3/3	3/3	1	yes
5	Glypican-1	P35052	62	8	22	6	12	8	6	0	0	0	0	0	0	3/3	0/3	2		4 HS
6	Melanotransferrin	P08582	80	0	15	0	8	0	5	0	8	0	2	2	4	3/3	3/3	2-3
7	Urokinase plasminogen activator surface receptor	Q03405	37	0	9	3	5	0	7	0	4	0	5	2	4	3/3	3/3	3-5
8	CD59 glycoprotein	P13987	14	0	6	0	9	0	0	2	2	0	2	2	4	2/3	3/3	3	2
9	Carboxypeptidase M	P14384	51	0	4	0	0	0	6	0	4	0	0	0	0	2/3	1/3	5
10	Glypican-5	P78333	64	0	3	2	2	2	0	0	0	0	0	0	0	2/3	0/3	3		5 HS
11	5'-nucleotidase	P21589	63	0	3	0	0	0	3	7	8	0	0	0	3	2/3	1/3	4
12	Lymphocyte function-associated antigen 3	P19256	28	0	3	0	0	0	0	0	3	0	2	0	0	1/3	2/3	6
13	Cadherin-13	P55290	78	0	3	0	3	0	2	0	3	0	3	0	4	3/3	3/3	2-8
14	Mesothelin	Q13421	69	4	2	3	4	3	4	0	3	0	0	0	0	3/3	1/3	4
15	NKG2D ligand 3	Q9BZM4	28	0	2	0	2	0	2	0	0	0	0	0	0	3/3	0/3	1
16	Growth arrest-specific protein 1	P54826	36	0	2	0	3	0	0	0	0	0	0	0	0	2/3	0/3	1
17	Testisin	Q9Y6M0	35	0	2	0	3	0	0	0	0	0	0	0	0	2/3	0/3	3
18	NKG2D ligand 2	Q9BZM5	27	0	0	2	2	0	3	0	2	0	0	0	0	2/3	1/3	2
19	Major prion protein	P04156	28	0	0	0	2	0	2	0	0	0	0	0	0	2/3	0/3	2
20	Ephrin-A1	P20827	24	0	0	0	0	0	0	0	3	0	0	0	2	0/3	2/3	1
21	Reticulon-4 receptor-like 2	Q86UN3	46	0	0	0	0	0	0	0	2	0	0	0	3	0/3	2/3	1
22	Ly6/PLAUR domain-containing protein 3	O95274	36	0	0	0	0	0	0	0	3	0	2	2	0	0/3	2/3	4
23	Reticulon-4 receptor	Q9BZR6	51	0	0	0	0	0	0	0	0	0	2	2	2	0/3	2/3	2
24	Laminin subunit alpha-42	Q16363	203	24	8	18	4	16	9	0	2	0	0	0	0	3/3	1/3	1-19
25	Voltage-gated Ca2+ channel subunit α-2/δ-13	P54289	125	0	7	0	3	0	2	0	3	0	0	0	6	3/3	2/3	16
26	Fibulin-12	P23142	77	3	2	5	3	7	4	4	0	0	0	2	3	3/3	1/3	3
27	Fibulin-32	Q12805	55	2	0	4	0	3	0	4	3	0	0	0	2	0/3	2/3	1
28	Neuronal growth regulator 1	Q7Z3B1	39	0	0	0	0	0	0	0	2	0	4	0	4	0/3	3/3	6
29	Glypican-4	O75487	62	0	2	0	0	0	0	0	0	0	0	0	0	1/3	0/3	1		3 HS
30	Ly6/PLAUR domain-containing protein 6B	Q8NI32	21	0	0	0	0	0	2	0	0	0	0	0	0	1/3	0/3	0
31	Hyaluronidase-2	Q12891	54	0	0	0	0	0	0	0	0	0	2	0	0	0/3	1/3	3
32	Intercellular adhesion molecule 52	Q9UMF0	97	0	2	0	0	0	0	0	0	0	0	0	0	1/3	0/3	14
33	Deoxyribonuclease-1-like 12	P49184	34	0	2	0	0	0	0	0	0	0	0	0	0	1/3	0/3	1
1The minimum number of unique peptides required for a protein identification was 2, but due to averaging across triplicate samples the average peptides may appear to be 1. A complete listing of the number of peptides for each replicate can be found in Supplemental Table S3.
2Theoretical molecular weight of precursor protein in kDa.
3Peptides match specific isoforms predicted to contain a GPI anchor though other isoforms cannot be excluded.
4Experimentally proven to be GPI anchored in other studies but not annotated as a GPI-AP in the UniProt database.

## Sheet: Sheet3
						Sugar Analog						Lectin Capture				Summary			Predicted Glycosylation
				Replicate 1		Replicate 2		Replicate 3		Replicate 1		Replicate 2		Replicate 3		SAE	LE
No.	Identified Proteins	Accession	MW2	-PLC	+PLC	-PLC	+PLC	-PLC	+PLC	-PLC	+PLC	-PLC	+PLC	-PLC	+PLC	+PLC	+PLC	Nglyc	Oglyc	Other
1	CD109 antigen	Q6YHK3	162	3	42	2	12	7	12	0	20	0	16	13	26	3/3	3/3	7-8
2	Folate receptor alpha	P15328	30	3	35	0	25	0	30	0	14	0	14	8	12	3/3	3/3	3
3	Alkaline phosphatase, tissue-nonspecific isozyme	P05186	57	0	27	2	13	5	13	0	25	0	30	20	41	3/3	3/3	5
4	Complement decay-accelerating factor	P08174	41	0	23	3	14	0	7	0	12	0	7	5	16	3/3	3/3	1	yes
5	Glypican-1	P35052	62	8	22	6	12	8	6	0	0	0	0	0	0	3/3	0/3	2		4 HS
6	Melanotransferrin	P08582	80	0	15	0	8	0	5	0	8	0	2	2	4	3/3	3/3	2-3
7	Urokinase plasminogen activator surface receptor	Q03405	37	0	9	3	5	0	7	0	4	0	5	2	4	3/3	3/3	3-5
8	CD59 glycoprotein	P13987	14	0	6	0	9	0	0	2	2	0	2	2	4	2/3	3/3	3	2
9	Carboxypeptidase M	P14384	51	0	4	0	0	0	6	0	4	0	0	0	0	2/3	1/3	5
10	Glypican-5	P78333	64	0	3	2	2	2	0	0	0	0	0	0	0	2/3	0/3	3		5 HS
11	5'-nucleotidase	P21589	63	0	3	0	0	0	3	7	8	0	0	0	3	2/3	1/3	4
12	Lymphocyte function-associated antigen 3	P19256	28	0	3	0	0	0	0	0	3	0	2	0	0	1/3	2/3	6
13	Cadherin-13	P55290	78	0	3	0	3	0	2	0	3	0	3	0	4	3/3	3/3	2-8
14	Mesothelin	Q13421	69	4	2	3	4	3	4	0	3	0	0	0	0	3/3	1/3	4
15	NKG2D ligand 3	Q9BZM4	28	0	2	0	2	0	2	0	0	0	0	0	0	3/3	0/3	1
16	Growth arrest-specific protein 1	P54826	36	0	2	0	3	0	0	0	0	0	0	0	0	2/3	0/3	1
17	Testisin	Q9Y6M0	35	0	2	0	3	0	0	0	0	0	0	0	0	2/3	0/3	3
18	NKG2D ligand 2	Q9BZM5	27	0	0	2	2	0	3	0	2	0	0	0	0	2/3	1/3	2
19	Major prion protein	P04156	28	0	0	0	2	0	2	0	0	0	0	0	0	2/3	0/3	2
20	Ephrin-A1	P20827	24	0	0	0	0	0	0	0	3	0	0	0	2	0/3	2/3	1
21	Reticulon-4 receptor-like 2	Q86UN3	46	0	0	0	0	0	0	0	2	0	0	0	3	0/3	2/3	1
22	Ly6/PLAUR domain-containing protein 3	O95274	36	0	0	0	0	0	0	0	3	0	2	2	0	0/3	2/3	4
23	Reticulon-4 receptor	Q9BZR6	51	0	0	0	0	0	0	0	0	0	2	2	2	0/3	2/3	2
24	Laminin subunit alpha-43	Q16363	203	24	8	18	4	16	9	0	2	0	0	0	0	3/3	1/3	1-19
25	Voltage-gated Ca2+ channel subunit α-2/δ-14	P54289	125	0	7	0	3	0	2	0	3	0	0	0	6	3/3	2/3	16
26	Fibulin-13	P23142	77	3	2	5	3	7	4	4	0	0	0	2	3	3/3	1/3	3
27	Fibulin-33	Q12805	55	2	0	4	0	3	0	4	3	0	0	0	2	0/3	2/3	1
28	Neuronal growth regulator 1	Q7Z3B1	39	0	0	0	0	0	0	0	2	0	4	0	4	0/3	3/3	6
29	Glypican-4	O75487	62	0	2	0	0	0	0	0	0	0	0	0	0	1/3	0/3	1		3 HS
30	Ly6/PLAUR domain-containing protein 6B	Q8NI32	21	0	0	0	0	0	2	0	0	0	0	0	0	1/3	0/3	0
31	Hyaluronidase-2	Q12891	54	0	0	0	0	0	0	0	0	0	2	0	0	0/3	1/3	3
32	Intercellular adhesion molecule 53	Q9UMF0	97	0	2	0	0	0	0	0	0	0	0	0	0	1/3	0/3	14
33	Deoxyribonuclease-1-like 13	P49184	34	0	2	0	0	0	0	0	0	0	0	0	0	1/3	0/3	1
